# Supplementary material for: The influence of pet ownership on self-compassion among nurses: a cross-sectional study
Source: PeerJ. 2023 May 3;11:e15288. doi: 10.7717/peerj.15288 (PMC10163869; doi:10.7717/peerj.15288)
Supplement: Supplemental Information 1 [file peerj-11-15288-s001.xlsx]

## Sheet: Sheet1
A1. Age (1=＜30, 2=30~, 3=40~, 4=50~)	A2.Gender (1=male, 2=female)	A3.Sibling (1=yes, 2=no)	A4. Marital status (1=Unmarried, 2=Married, 3=Others)	A5. Children (1=yes, 2=no)	A6.Job title （1=None， 2=Junior Level，3= Intermediate level，4= Senior level）	A7.Highest Degree （1=Junior college and below，2= Bachelor’s， 3= Master’s and above）	A8. Working years (1=＜5， 2=6–15， 3=＞15）	A9.Number of night shifts per month (1=0, 2=1–4, 3=≥5)	A10.Average monthly income (yuan) (1=≤3000, 2=3001∼6000, 3=6001∼9000, 4=≥9001	A11.Personality Type (1=Extrovert, 2=Introvert)	B1. Pet ownership	B2. dog	B2. cat	B2. other pets	B3.Length of pet ownership（years）	C1.I’m disapproving and judgmental about my own flaws and inadequacies.	C2.When I’m feeling down I tend to obsess and fixate on everything that’s wrong	C3.When things are going badly for me, I see the difficulties as part of life that everyone goes through	C4.When I think about my inadequacies, it tends to make me feel more separate and cut off from the rest of the world	C5.I try to be loving towards myself when I’m feeling emotional pain	C6.When I fail at something important to me I become consumed by feelings of inadequacy	C7.When I'm down, I remind myself that there are lots of other people in the world feeling like I am	C8.When times are really difficult, I tend to be tough on myself	C9.When something upsets me I try to keep my emotions in balance	C10.When I feel inadequate in some way, I try to remind myself that feelings of inadequacy are shared by most people	C11. I’m intolerant and impatient towards those aspects of my personality I don't like	C12.When I’m going through a very hard time, I give myself the caring and tenderness I need	C13.When I’m feeling down, I tend to feel like most other people are probably happier than I am	C14.When something painful happens I try to take a balanced view of the situation	C15. I try to see my failings as part of the human condition	C16.When I see aspects of myself that I don’t like, I get down on myself	C17.When I fail at something important to me I try to keep things in perspective	C18.When I’m really struggling, I tend to feel like other people must be having an easier time of it	C19.I’m kind to myself when I’m experiencing suffering	C20.When something upsets me I get carried away with my feelings	C21.I can be a bit cold-hearted towards myself when I'm experiencing suffering	C22.When I'm feeling down I try to approach my feelings with curiosity and openness	C23.I’m tolerant of my own flaws and inadequacies	C24.When something painful happens I tend to blow the incident out of proportion	C25.When I fail at something that's important to me, I tend to feel alone in my failure	C26. I try to be understanding and patient towards those aspects of my personality I don't like	Self-compassion	Self-judgment	Isolation	Over-identification	Self-kindness	Common humanity	Mindfulness
2	2	2	2	2	4	3	3	2	4	2	2					1	1	5	1	5	1	1	1	1	1	1	5	1	1	1	1	5	1	5	1	1	5	5	1	1	5	58	5	4	4	25	8	12
3	2	2	2	2	4	3	3	1	2	2	2	1	1	0	1	4	4	3	4	2	4	2	4	3	3	4	3	4	2	2	4	4	4	2	2	3	2	3	3	4	3	82	19	16	13	13	10	11
1	2	2	2	2	2	3	2	3	4	2	2	0	1	0	3	4	3	4	4	4	4	4	2	4	4	2	4	3	2	3	4	4	3	4	3	3	4	4	2	4	4	90	15	14	12	20	15	14
2	2	2	2	2	2	3	2	3	2	1	2	1	0	0	3	3	4	3	3	4	4	3	3	4	5	3	5	5	5	3	4	4	4	4	5	3	3	4	3	4	4	99	16	16	16	21	14	16
1	2	2	2	2	2	3	2	3	2	2	2	1	0	0	3	3	3	3	3	3	3	3	3	3	3	3	3	3	3	3	3	3	3	3	3	3	3	3	3	3	3	78	15	12	12	15	12	12
1	2	2	1	1	2	3	2	1	2	2	2					3	4	3	3	3	3	2	3	3	3	3	3	3	3	3	3	3	3	3	3	3	3	3	3	3	4	79	15	12	13	16	11	12
2	2	2	2	2	3	3	2	3	2	1	2	0	1	0	2	3	3	4	3	4	4	1	2	4	4	2	4	2	4	4	2	4	3	4	4	2	3	4	3	3	4	84	11	11	14	20	13	15
2	2	2	2	1	2	2	1	3	2	2	2	1	0	0	1	3	2	3	2	2	2	3	3	3	3	3	3	3	3	3	3	3	3	3	3	3	3	3	3	3	3	74	15	11	10	14	12	12
2	2	2	2	2	3	3	2	3	1	1	2	0	0	1	3	3	3	4	2	4	3	4	3	4	4	2	4	3	4	5	2	5	3	5	2	2	5	4	2	3	4	89	12	11	10	21	17	18
1	2	2	2	2	2	3	1	1	2	1	2					4	5	3	5	5	4	2	3	4	3	3	5	5	3	3	4	5	4	5	3	3	3	4	5	5	4	102	17	19	17	23	11	15
3	2	2	2	2	3	3	3	3	4	2	2	1	1	1	1	4	4	4	4	4	4	3	4	5	4	4	4	4	4	4	4	4	4	4	4	4	4	4	4	4	4	104	20	16	16	20	15	17
2	2	2	2	2	3	3	2	3	2	1	2	1	1	0	3	4	4	4	2	4	4	3	3	4	4	4	4	3	4	4	4	4	4	4	4	4	4	4	4	4	4	99	19	13	16	20	15	16
1	2	2	1	1	2	2	1	1	2	1	2	1	0	0	1	3	3	3	3	3	3	3	3	3	3	3	3	3	3	3	3	3	3	3	3	3	3	3	3	3	3	78	15	12	12	15	12	12
2	2	2	2	2	3	3	2	1	2	2	2					3	2	4	3	4	3	3	2	3	3	3	4	4	4	4	4	4	4	4	4	3	4	4	3	3	3	89	15	14	12	19	14	15
1	2	2	1	1	1	2	1	1	1	2	2					3	3	3	3	3	3	3	3	3	3	3	3	3	3	3	3	3	3	3	3	3	3	3	3	3	3	78	15	12	12	15	12	12
2	2	2	2	2	3	3	2	1	2	2	2					2	4	2	4	1	5	2	3	3	2	3	2	3	3	2	2	2	4	1	3	4	3	2	3	3	3	71	14	14	15	9	8	11
1	2	2	1	2	2	3	1	2	2	2	2					4	4	4	4	4	4	5	4	4	5	3	5	5	3	3	5	3	5	3	2	3	3	3	3	3	3	97	19	17	13	18	17	13
2	2	2	2	2	2	3	2	3	3	1	2					4	4	3	2	5	3	4	2	3	4	4	5	3	3	3	3	3	3	3	3	3	3	3	3	3	3	85	16	11	13	19	14	12
1	2	2	1	1	1	2	1	1	1	2	2	1	0	0	2	4	4	4	3	4	4	4	4	3	3	3	3	3	3	3	3	3	3	3	3	3	3	3	3	3	3	85	17	12	14	16	14	12
3	2	2	2	2	4	3	3	1	3	2	2	1	0	0	3	4	4	3	4	4	4	4	4	4	4	4	4	4	4	4	4	4	4	4	4	4	4	4	4	4	4	103	20	16	16	20	15	16
2	2	2	2	2	2	3	2	3	2	1	2	1	0	0	3	2	2	3	2	3	2	2	2	2	2	2	2	2	2	2	2	2	2	2	2	2	2	2	2	2	2	54	10	8	8	11	9	8
2	2	2	2	2	2	3	1	3	2	1	1	1	1	1	3	4	5	4	2	4	3	4	2	4	4	1	4	2	3	4	3	3	2	4	4	1	4	4	2	2	4	83	11	8	14	20	16	14
2	2	2	2	2	3	3	2	1	2	1	2					1	1	1	1	1	1	1	1	1	1	2	1	1	1	1	1	1	1	1	1	1	1	1	1	1	1	27	6	4	4	5	4	4
1	2	2	2	2	2	2	1	3	2	1	1	0	1	0	3	5	3	5	3	5	5	5	5	5	5	2	5	3	5	5	3	5	5	5	3	3	5	3	3	5	5	111	18	16	14	23	20	20
3	2	2	2	2	3	2	2	1	2	1	2	1	1	0	3	4	4	5	4	4	4	4	3	4	4	4	4	3	4	4	4	4	4	4	4	4	4	4	4	4	4	103	19	15	16	20	17	16
1	2	2	1	2	3	3	2	3	2	1	2					3	3	4	2	4	3	2	2	4	3	3	3	3	4	4	2	3	3	2	3	2	2	3	2	2	3	74	12	10	11	15	13	13
1	2	2	1	1	2	3	1	3	4	2	2	1	0	0	1	4	4	4	4	4	4	4	4	4	4	4	4	4	4	4	4	4	4	4	4	4	4	4	4	4	4	104	20	16	16	20	16	16
1	2	2	1	1	1	2	1	2	2	2	1	0	1	0	2	1	3	3	1	4	3	2	3	2	2	2	2	2	2	2	2	2	2	2	2	2	2	2	2	2	2	56	10	7	10	12	9	8
1	1	2	1	1	2	2	1	3	2	2	2	0	1	0	1	3	3	3	3	3	3	3	3	3	3	3	3	3	3	3	3	3	3	3	3	3	3	3	3	3	3	78	15	12	12	15	12	12
2	2	2	2	2	3	3	2	3	2	1	2					2	2	3	2	2	2	2	2	2	2	2	2	2	2	3	2	2	2	3	2	2	3	2	2	2	3	57	10	8	8	12	10	9
2	2	2	2	2	2	3	2	1	2	2	1	0	0	1	2	5	5	5	5	5	5	5	5	5	5	5	5	5	5	5	5	5	5	5	5	5	5	5	5	5	5	130	25	20	20	25	20	20
1	2	2	1	1	2	3	1	1	2	2	2					2	2	4	2	4	1	2	2	4	4	1	4	1	4	4	4	4	4	4	1	2	4	4	1	2	4	75	11	9	5	20	14	16
2	2	2	2	2	3	3	3	2	2	2	2					3	3	5	3	3	3	3	3	3	3	3	3	3	3	3	3	3	3	3	3	3	3	3	3	3	3	80	15	12	12	15	14	12
1	2	2	2	2	2	3	1	2	4	2	2	1	0	0	3	4	4	4	3	4	3	3	3	4	4	4	4	3	4	4	3	4	4	4	3	4	4	4	3	3	4	95	18	13	13	20	15	16
3	2	2	2	2	3	3	3	2	4	2	2					3	2	3	3	5	4	3	3	3	4	2	4	3	3	3	3	3	3	3	3	3	3	3	3	3	3	81	14	12	12	18	13	12
1	2	2	1	1	2	3	1	1	3	1	1	0	1	0	3	2	2	4	1	4	4	4	1	5	5	1	5	2	4	4	2	4	2	4	2	1	4	4	1	1	4	77	7	6	9	21	17	17
2	2	2	2	2	3	3	2	2	3	2	2					3	3	3	3	3	3	3	3	3	3	3	3	3	3	3	3	3	3	3	3	3	3	3	3	3	3	78	15	12	12	15	12	12
2	2	2	2	2	3	3	2	1	3	2	2					2	2	2	1	3	3	2	3	3	3	2	4	3	4	3	2	2	4	2	2	2	2	3	2	3	2	66	11	11	9	14	10	11
1	2	2	1	1	2	3	1	3	2	2	2					3	3	3	3	3	3	3	3	3	3	3	3	3	3	3	3	3	3	4	1	1	3	4	3	3	3	76	13	12	10	17	12	12
1	2	2	1	1	2	3	1	3	2	2	2					2	2	3	2	4	3	2	2	4	2	2	2	3	3	3	3	2	2	3	3	3	3	3	3	3	3	70	12	10	11	15	10	12
2	2	2	2	2	2	3	2	2	2	2	2	1	0	0	3	3	4	4	4	3	3	4	3	3	3	3	3	3	3	3	3	3	3	3	3	3	3	3	3	3	3	82	15	13	13	15	14	12
2	2	2	2	2	2	3	2	1	3	1	2					4	3	4	3	4	4	3	3	4	3	2	4	3	3	4	3	3	3	3	3	3	3	4	3	3	3	85	15	12	13	18	14	13
1	2	1	2	2	2	3	1	1	2	2	1	0	1	0	3	3	3	3	3	3	3	3	3	3	3	3	3	3	3	3	3	3	3	3	3	3	4	3	2	2	4	78	15	11	11	16	12	13
1	2	2	2	2	2	3	1	2	3	1	2	0	1	0	2	3	3	4	4	3	3	2	3	4	4	3	4	3	4	4	3	4	2	3	2	2	4	4	2	2	3	82	14	11	10	17	14	16
3	2	2	2	2	4	3	3	2	2	2	2					4	3	3	3	3	2	2	2	4	4	3	3	3	3	4	3	3	3	3	3	2	1	2	3	3	3	75	14	12	11	14	13	11
2	2	2	1	1	2	3	2	3	3	2	2					3	3	3	3	3	3	3	3	3	3	3	3	3	3	3	3	3	3	3	3	3	3	3	3	3	3	78	15	12	12	15	12	12
2	2	2	2	2	3	3	2	1	2	2	2					3	3	4	1	2	2	4	2	4	4	1	4	3	5	4	2	3	3	4	2	2	4	3	2	2	2	75	10	9	9	15	16	16
3	2	2	2	2	3	3	3	1	4	2	2	1	0	0	2	1	2	2	2	4	2	2	2	4	3	3	3	3	3	4	2	3	2	3	2	1	2	3	3	3	3	67	9	10	9	16	11	12
2	2	2	2	1	2	3	2	2	2	2	2					4	5	4	4	3	4	4	4	4	4	4	4	4	4	4	4	4	4	4	4	3	4	4	4	4	4	103	19	16	17	19	16	16
2	2	2	2	1	2	3	2	1	2	2	2					1	2	3	3	3	3	3	4	3	2	2	2	2	2	2	2	1	2	2	2	2	2	2	2	2	2	58	11	9	9	11	10	8
2	2	2	2	2	2	3	2	2	1	1	2					2	4	2	1	5	5	5	5	5	2	5	2	2	2	5	5	5	5	5	5	5	5	2	2	2	2	95	22	10	16	16	14	17
1	2	2	1	1	1	3	1	3	2	1	1	1	1	0	1	5	1	5	1	5	5	1	2	5	2	2	5	2	5	5	5	5	2	5	2	2	5	2	2	2	2	85	16	7	10	19	13	20
2	2	2	2	1	2	3	1	3	2	1	2	1	1	0	3	1	1	2	1	3	1	1	2	2	1	1	5	5	5	1	1	5	5	5	1	1	5	5	5	5	5	75	6	16	8	23	5	17
1	2	2	1	1	1	4	1	3	3	2	1	0	1	0	3	4	4	4	4	4	4	4	4	4	4	4	4	4	4	4	4	4	4	4	4	4	4	4	4	4	4	104	20	16	16	20	16	16
1	2	1	1	1	2	3	1	3	4	1	1	1	1	1	3	3	3	4	2	5	4	4	3	4	4	3	5	3	3	3	3	4	3	5	3	2	4	4	3	3	3	90	14	11	13	22	15	15
2	2	2	2	2	3	3	2	3	2	2	2	1	1	0	2	4	4	4	4	4	4	4	4	4	4	4	4	4	4	4	4	4	4	4	4	4	4	4	4	4	4	104	20	16	16	20	16	16
3	2	1	2	2	3	3	3	3	2	2	2					3	3	3	3	3	3	3	3	3	3	3	3	3	3	3	3	3	3	3	3	3	3	3	3	3	3	78	15	12	12	15	12	12
2	2	1	2	2	2	3	2	1	3	1	2					3	2	4	3	5	3	3	2	4	4	2	5	3	4	3	3	4	2	4	2	2	3	3	2	2	4	81	12	10	9	21	14	15
2	2	2	2	2	2	3	2	3	2	2	2					1	3	4	1	4	1	3	1	4	4	1	4	3	4	3	3	4	2	4	2	2	4	4	2	1	4	73	8	7	8	20	14	16
2	2	2	2	2	3	3	2	1	4	2	2					3	3	3	3	3	3	3	3	3	3	3	3	3	3	3	3	3	3	3	3	3	3	3	3	3	3	78	15	12	12	15	12	12
2	2	2	2	2	3	3	2	3	3	2	2					4	5	2	4	2	4	2	3	1	2	3	2	5	1	3	4	2	3	3	4	3	1	1	5	4	2	75	17	16	18	10	9	5
1	2	1	2	1	3	2	2	3	1	1	1	0	1	0	3	2	1	5	1	2	2	4	4	4	4	1	4	2	3	2	2	4	2	4	1	1	1	2	2	2	3	65	10	7	6	15	15	12
2	2	2	2	2	3	3	2	3	1	1	2	1	0	0	1	2	3	3	2	4	3	3	3	3	3	3	3	3	3	3	3	3	3	3	3	3	3	3	3	3	3	77	14	11	12	16	12	12
2	2	1	2	2	3	2	2	3	2	1	1	1	0	0	3	3	3	3	3	3	3	3	3	3	3	3	3	3	3	3	3	3	3	3	3	3	3	3	3	3	3	78	15	12	12	15	12	12
2	2	2	2	2	3	3	2	1	2	2	2					2	3	3	2	3	3	3	3	3	3	3	3	3	3	3	3	3	3	3	3	3	3	3	3	3	3	76	14	11	12	15	12	12
1	2	2	1	1	2	3	1	3	2	1	2					2	3	4	2	4	2	4	1	4	4	1	4	2	3	3	3	3	3	3	3	2	4	3	2	2	4	75	9	9	10	18	15	14
1	2	2	1	1	2	3	1	3	2	1	2					3	3	3	3	4	4	4	4	4	4	2	4	4	4	4	4	4	4	4	4	2	2	2	3	3	3	89	15	14	14	17	15	14
1	2	2	1	1	2	3	1	3	2	2	2					1	3	4	2	2	3	4	2	4	4	2	4	2	5	5	1	5	2	5	1	1	4	5	2	1	1	75	7	7	9	17	17	18
4	2	2	3	2	4	3	3	1	2	2	2	0	1	0	1	3	4	3	4	4	3	3	3	4	3	3	3	3	4	4	4	4	4	4	4	4	4	4	4	4	4	95	17	15	15	19	13	16
2	2	2	2	2	3	3	2	3	4	2	2					3	5	5	3	3	5	3	3	3	3	3	3	4	4	4	4	3	3	4	4	4	4	4	4	4	4	96	17	14	18	18	15	14
1	2	2	1	1	2	3	1	1	2	1	2					4	3	5	4	4	4	4	4	4	4	3	4	4	4	4	4	3	3	4	4	4	4	3	4	3	3	98	19	14	15	18	17	15
2	2	2	2	2	3	3	2	3	4	2	2	1	0	0	2	3	3	3	3	3	3	3	3	3	3	3	3	3	3	3	3	3	3	3	3	3	3	3	3	3	3	78	15	12	12	15	12	12
2	1	2	2	1	2	3	2	3	2	2	2					2	3	3	3	3	3	3	3	3	3	3	3	3	2	3	3	2	3	4	3	1	4	4	2	2	3	74	12	11	11	17	12	11
2	2	2	2	2	2	3	2	2	2	2	2					3	3	3	3	3	4	3	3	3	3	3	3	3	3	3	3	3	3	3	3	3	3	3	3	3	3	79	15	12	13	15	12	12
2	2	1	2	2	2	3	2	1	2	2	2					4	4	5	5	4	5	5	5	5	5	5	5	5	5	5	5	5	5	5	5	5	5	5	5	5	5	127	24	20	19	24	20	20
2	2	2	2	1	2	2	2	1	2	2	1	0	1	0	3	1	1	4	1	4	1	4	1	4	4	1	4	1	4	4	2	4	1	4	1	1	4	4	1	1	4	66	6	4	4	20	16	16
3	2	1	2	2	2	3	2	1	2	1	2	0	1	0	1	3	3	3	1	1	3	1	1	2	3	3	3	1	3	4	3	1	3	3	3	1	3	3	1	3	1	60	11	8	10	11	11	9
2	2	2	2	2	3	3	2	3	2	1	2					4	4	4	4	4	4	4	2	4	4	2	5	3	4	4	4	4	4	4	4	4	4	4	4	4	4	100	16	15	16	21	16	16
2	2	2	2	2	3	3	1	1	2	2	2	1	0	0	1	3	3	3	3	3	3	3	3	3	3	3	3	3	3	3	3	3	3	3	3	3	3	3	3	3	3	78	15	12	12	15	12	12
1	2	2	1	1	2	3	2	3	3	2	2					4	4	4	1	4	2	1	1	2	3	1	4	2	3	3	1	3	1	3	1	1	2	3	1	1	2	58	8	5	8	16	11	10
1	2	2	2	1	2	2	1	3	2	2	2					2	3	3	2	3	2	1	1	2	2	1	2	2	2	2	2	2	2	2	2	2	2	2	2	2	2	52	8	8	9	11	8	8
1	2	2	1	1	2	3	1	2	3	1	1	0	1	0	3	4	3	3	3	3	3	2	4	4	3	1	4	2	2	4	3	3	1	3	3	4	2	4	2	4	4	78	16	10	11	18	12	11
2	2	1	2	1	2	3	2	2	2	1	2					3	3	3	3	4	3	2	2	4	2	2	4	2	4	3	2	4	2	4	2	2	3	3	2	2	2	72	11	9	10	17	10	15
1	2	2	2	1	2	3	1	1	1	2	2					5	5	4	5	5	5	5	5	4	4	2	5	5	5	4	4	4	2	4	2	4	3	4	4	4	4	107	20	16	16	22	17	16
2	2	2	2	2	3	3	2	3	4	2	2					2	3	3	2	4	3	3	3	3	3	3	3	3	3	2	4	2	4	3	3	4	2	4	3	3	2	77	16	12	12	16	11	10
1	2	2	2	2	2	3	1	1	1	2	2	1	0	0	1	4	4	4	4	4	4	4	4	4	4	4	4	4	4	4	4	4	4	4	4	4	4	4	4	4	4	104	20	16	16	20	16	16
2	2	2	2	2	2	3	2	2	2	2	2					2	2	3	2	2	2	2	1	3	3	2	2	3	2	2	2	2	2	2	2	2	2	4	3	2	2	58	9	9	9	12	10	9
1	2	2	1	1	2	3	1	3	3	2	2					4	3	3	1	5	3	1	1	3	3	3	3	3	3	3	3	3	3	3	1	3	3	3	3	3	3	73	14	10	10	17	10	12
2	2	2	2	1	3	3	2	2	2	2	2					5	5	5	5	4	5	5	5	3	1	5	3	5	2	2	5	2	5	2	4	5	2	2	5	5	3	100	25	20	19	14	13	9
1	1	2	2	1	1	3	1	1	3	2	2	1	0	0	2	2	2	2	2	2	2	2	2	2	2	2	2	2	2	2	2	2	2	2	2	2	2	2	2	2	2	52	10	8	8	10	8	8
1	2	2	1	1	2	3	1	3	3	2	1	1	0	0	3	4	5	3	5	5	4	3	4	4	3	2	4	5	4	3	5	4	5	5	4	5	4	4	4	4	4	106	20	19	17	22	12	16
2	2	2	2	2	3	3	2	3	2	1	2					3	3	3	3	3	3	3	3	3	3	3	4	3	3	3	3	3	3	3	3	3	3	3	3	3	3	79	15	12	12	16	12	12
1	2	2	2	1	2	3	1	2	1	1	2					1	2	2	1	4	2	1	4	4	1	1	5	1	5	2	1	5	2	5	1	1	3	5	1	1	5	66	8	5	6	24	6	17
2	2	2	2	2	2	3	2	1	3	2	2	0	1	0	3	3	3	3	3	4	3	3	3	4	3	2	4	3	3	3	3	3	3	3	3	3	3	3	3	3	3	80	14	12	12	17	12	13
1	2	2	1	1	1	2	1	1	1	2	2					3	3	3	3	3	3	3	3	3	3	3	3	3	3	3	3	3	3	3	3	3	3	3	3	3	3	78	15	12	12	15	12	12
1	2	2	1	1	2	3	1	3	3	2	1	0	1	0	3	4	3	5	2	4	3	3	3	3	3	2	5	4	4	4	2	4	1	5	2	2	4	4	2	3	4	85	13	10	10	22	15	15
1	1	2	1	1	2	3	1	3	2	1	2					1	2	5	1	3	2	1	1	5	5	1	5	1	5	4	2	4	1	5	1	1	3	4	1	1	4	69	6	4	6	21	15	17
1	2	2	2	1	1	2	1	1	1	2	2					2	3	3	3	4	3	2	3	4	3	3	4	4	3	3	4	4	3	4	3	2	4	4	3	3	3	84	14	13	12	19	11	15
2	2	2	2	2	3	2	3	3	2	1	2					3	3	3	3	3	3	3	3	3	3	3	3	3	3	3	3	3	3	3	3	3	3	3	3	3	3	78	15	12	12	15	12	12
1	2	2	1	1	2	3	1	3	4	2	2					2	2	3	1	3	2	3	2	2	2	1	4	1	4	4	2	4	1	4	4	1	4	4	3	3	4	70	8	6	11	19	12	14
1	2	1	2	1	2	4	1	1	2	1	1	1	0	1	3	5	5	5	5	5	5	3	5	3	3	4	4	5	3	3	5	5	5	4	4	4	2	3	5	5	5	110	23	20	19	21	14	13
2	2	2	2	2	2	3	1	3	2	1	2	1	1	0	3	3	3	3	3	3	3	3	3	3	3	3	3	3	3	3	3	3	3	3	3	3	3	3	3	3	3	78	15	12	12	15	12	12
2	2	2	2	2	3	3	2	3	3	2	2					4	4	4	3	4	3	4	3	4	4	1	4	4	4	3	4	4	3	4	4	4	3	4	2	4	4	93	16	14	13	20	15	15
1	2	2	1	1	1	3	1	2	2	2	2	1	1	0	1	1	3	4	2	3	2	3	2	4	4	2	4	2	3	3	2	4	2	3	2	2	4	4	2	2	4	73	9	8	9	18	14	15
1	2	2	1	1	2	2	1	3	2	1	2					4	5	4	1	3	2	1	5	5	5	1	5	1	5	5	5	5	1	5	5	1	5	5	1	2	5	92	16	5	13	23	15	20
2	2	2	1	1	3	3	2	1	3	2	2					1	3	2	3	4	3	2	3	4	2	3	3	3	3	3	3	3	3	3	3	3	3	3	3	3	3	75	13	12	12	16	9	13
1	2	1	1	1	2	3	1	1	1	2	2					4	3	4	3	2	4	2	3	4	3	1	3	4	3	4	4	3	2	3	3	1	3	4	3	3	4	80	13	12	13	16	13	13
2	2	2	2	2	3	3	2	2	3	2	2					1	2	2	1	2	2	2	1	4	2	2	3	2	3	3	3	4	2	3	3	3	3	3	3	3	3	65	10	8	10	14	9	14
1	2	2	1	1	2	2	1	3	3	2	1	0	1	0	3	2	2	4	1	5	2	2	3	5	2	1	5	1	5	5	2	4	3	5	2	2	5	4	2	2	2	78	10	7	8	21	13	19
1	2	2	1	1	3	3	2	3	2	1	2					1	1	1	1	1	1	1	1	5	5	1	5	1	5	5	2	2	2	2	2	2	2	2	2	2	2	57	7	6	6	12	12	14
2	2	1	2	2	3	3	2	3	3	1	2	1	0	0	3	3	4	4	2	4	4	4	3	4	4	2	4	2	4	4	3	3	2	3	3	3	3	3	3	3	3	84	14	9	14	17	16	14
1	2	1	1	1	2	3	1	3	4	2	2					3	2	5	1	4	2	2	2	4	4	2	4	2	4	4	2	4	2	4	2	2	4	4	3	3	3	78	11	8	9	19	15	16
1	2	2	1	1	2	2	1	3	2	2	2					4	3	2	1	1	2	1	3	3	3	3	4	2	3	3	3	3	3	3	2	1	2	2	3	1	4	65	14	7	10	14	9	11
2	2	2	2	2	2	2	2	2	1	1	2	1	0	0	1	2	2	2	2	2	2	2	2	2	2	2	2	2	2	2	2	2	2	2	2	2	2	2	2	2	2	52	10	8	8	10	8	8
1	2	2	1	1	2	2	1	3	3	1	2					3	2	4	2	3	3	3	4	4	5	2	5	4	4	4	4	3	2	4	2	2	4	5	2	2	4	86	15	10	9	21	16	15
1	2	2	1	1	2	3	1	3	2	2	2					3	4	3	4	4	4	2	4	4	2	1	4	3	3	4	2	4	1	3	2	4	2	4	4	4	4	83	14	12	14	19	11	13
1	2	2	2	2	2	3	1	2	2	1	2					3	3	3	2	2	3	2	2	4	3	3	2	3	2	2	2	2	2	2	2	2	2	2	2	2	2	61	12	9	10	10	10	10
1	2	2	1	1	2	3	1	3	2	1	2	1	0	0	3	3	3	3	3	3	3	1	2	4	3	2	4	2	4	4	4	3	3	3	1	1	3	3	1	1	3	70	12	9	8	16	11	14
1	2	2	1	1	2	2	1	2	1	1	2					3	3	4	2	5	3	4	4	5	3	2	4	3	4	5	2	4	4	4	4	4	4	4	4	3	3	94	15	12	14	20	16	17
2	2	2	2	2	3	2	2	3	2	2	2	1	1	0	3	4	4	3	4	3	4	3	3	4	3	4	3	2	2	3	4	3	4	2	4	3	2	2	4	4	3	84	18	14	16	13	12	11
1	2	2	1	1	2	3	1	3	3	2	2					4	4	4	4	3	4	4	4	4	4	3	4	4	4	4	4	4	4	4	2	3	4	2	4	4	4	97	18	16	14	17	16	16
1	2	2	1	1	2	3	1	3	2	2	1	0	1	0	3	2	2	5	1	3	2	5	5	5	5	5	5	2	5	5	2	5	2	5	2	2	5	5	2	2	5	94	16	7	8	23	20	20
2	2	2	2	2	2	3	2	3	3	2	2					3	3	3	3	3	2	2	3	3	3	3	3	3	3	3	3	3	3	3	3	3	3	3	3	3	3	76	15	12	11	15	11	12
3	2	1	2	2	3	3	3	1	2	1	2					2	2	2	2	2	2	2	2	2	2	2	2	2	2	2	2	2	2	2	2	2	2	2	2	2	2	52	10	8	8	10	8	8
1	2	1	2	2	2	3	1	3	2	1	2					2	3	2	4	2	3	3	3	2	3	3	3	3	3	3	3	3	3	2	3	2	2	2	2	2	2	68	13	12	11	11	11	10
2	2	2	2	2	1	3	2	1	1	1	2					3	3	3	3	3	3	3	3	3	3	3	3	3	3	3	3	3	3	3	3	3	3	3	3	3	3	78	15	12	12	15	12	12
1	2	2	1	1	2	2	1	1	2	2	2					1	1	5	1	5	1	1	1	5	5	1	5	1	5	5	1	5	1	5	1	1	5	5	1	5	5	78	5	8	4	25	16	20
1	2	2	1	1	2	3	2	2	3	2	2					2	2	5	2	5	3	4	2	4	4	2	5	2	5	5	2	5	2	5	2	2	5	5	2	2	5	89	10	8	9	25	18	19
2	2	2	2	2	4	4	2	1	3	1	2					3	3	3	3	4	3	2	2	4	4	3	4	2	4	4	3	4	4	3	4	3	3	3	2	2	2	81	14	11	12	16	13	15
1	2	2	1	1	1	2	1	3	1	1	2					3	3	2	1	5	3	1	3	5	3	1	5	3	5	5	2	4	1	5	4	1	4	4	3	3	4	83	10	8	13	23	11	18
1	2	2	1	1	2	3	1	3	2	2	2					5	2	5	2	5	5	5	3	5	5	3	5	1	2	2	2	5	1	5	1	1	3	2	1	1	5	82	14	5	9	22	17	15
1	1	2	1	1	2	2	1	2	4	2	1	1	1	0	3	3	4	3	4	4	3	4	3	3	4	4	4	4	3	3	4	3	4	5	5	4	4	4	4	5	4	99	18	17	16	21	14	13
2	2	2	2	2	2	3	2	1	2	2	2					2	2	4	2	1	4	5	2	4	4	5	5	3	4	4	2	3	2	5	3	3	5	3	2	2	2	83	14	9	11	16	17	16
2	2	2	2	2	3	3	2	1	3	1	2					3	3	3	3	3	3	3	3	3	3	3	3	3	3	3	3	3	3	3	3	3	3	3	3	3	3	78	15	12	12	15	12	12
2	2	2	2	2	1	3	2	1	2	2	2	1	0	0	1	2	2	2	2	2	2	2	2	2	2	2	2	2	2	2	2	2	2	2	2	2	2	2	3	3	2	54	10	9	9	10	8	8
2	2	2	2	2	3	4	2	2	3	1	2					3	3	4	2	4	3	5	3	5	5	2	5	5	5	5	4	5	3	5	3	2	5	5	1	3	5	100	14	13	10	24	19	20
1	2	2	2	2	2	3	1	2	3	2	2	0	1	0	3	3	3	3	3	4	3	3	3	4	4	3	4	3	4	4	3	4	3	4	1	3	3	3	2	3	3	83	15	12	9	18	14	15
1	2	2	1	2	2	2	1	2	1	2	2					2	2	4	2	3	2	2	3	5	2	3	3	3	3	3	3	4	1	4	3	4	2	2	2	2	2	71	15	8	9	14	11	14
1	2	2	1	1	3	3	2	1	2	1	1	1	0	0	3	4	5	5	5	5	5	5	5	5	5	5	5	5	5	5	5	5	5	5	5	5	5	5	5	5	5	129	24	20	20	25	20	20
2	2	2	2	2	2	2	2	3	2	2	2					1	2	2	2	1	2	2	2	3	3	2	4	1	3	1	1	4	3	4	2	2	2	3	1	1	3	57	8	7	7	15	8	12
2	1	2	1	1	2	3	2	1	2	1	2	1	0	0	1	3	3	3	3	3	3	3	3	3	3	3	3	3	3	3	3	3	3	3	3	3	3	3	3	3	3	78	15	12	12	15	12	12
2	2	2	2	2	3	3	3	1	1	1	2					2	3	3	3	2	2	3	2	3	3	2	2	2	2	3	2	2	3	3	3	3	3	3	2	2	2	65	11	10	10	12	12	10
1	2	2	1	1	2	3	2	3	1	1	2					4	3	5	2	4	3	4	1	5	5	2	5	3	5	5	5	5	1	5	5	1	5	5	1	5	3	97	13	11	12	22	19	20
2	2	2	1	1	3	3	3	1	3	2	2					2	4	3	4	3	2	3	3	3	3	3	3	2	2	3	3	3	2	2	2	2	2	3	2	3	3	70	13	11	10	14	12	10
1	2	1	1	1	1	2	1	3	2	1	1	0	1	0	1	2	2	3	2	3	2	2	2	2	2	2	2	2	2	2	2	2	2	2	2	2	2	2	2	2	2	54	10	8	8	11	9	8
2	2	2	2	2	2	3	2	3	2	2	2					4	4	3	4	3	4	3	3	4	1	2	3	4	3	4	4	4	3	3	3	3	4	2	3	3	3	84	16	14	14	14	11	15
2	2	1	1	1	2	3	1	3	3	1	2	1	0	0	3	4	5	4	5	3	3	2	3	4	3	4	4	5	4	4	5	3	5	3	5	3	3	3	5	5	4	101	19	20	18	17	13	14
2	2	2	2	2	2	3	2	3	2	1	2					3	2	3	2	4	4	3	2	4	4	1	5	2	4	4	2	4	4	4	2	1	3	4	3	2	2	78	9	10	11	19	14	15
2	2	2	1	1	3	3	3	3	4	1	2					4	3	3	3	3	3	3	3	4	4	3	4	3	4	4	3	4	4	4	4	4	4	4	2	2	5	91	17	12	12	20	14	16
1	2	2	1	1	2	3	1	3	2	1	2					4	4	3	4	3	4	3	3	3	3	3	3	3	3	3	3	3	3	3	3	3	3	3	3	3	3	82	16	13	14	15	12	12
2	2	2	2	2	2	2	2	3	2	2	2					3	5	4	2	3	2	4	2	5	5	2	3	5	4	4	4	4	4	4	4	4	4	4	3	3	3	94	15	14	14	17	17	17
1	2	2	1	1	2	2	1	3	1	1	2					3	3	3	3	3	3	3	3	3	3	3	3	3	3	3	3	3	3	3	3	3	3	3	3	3	3	78	15	12	12	15	12	12
1	2	2	2	1	2	3	1	3	1	2	2					4	5	4	4	3	5	3	3	3	3	1	5	3	3	3	4	4	4	4	4	4	4	4	5	5	5	99	16	16	19	21	13	14
1	2	2	2	1	2	3	2	3	2	2	2					2	4	3	2	3	3	2	2	3	3	2	3	2	3	3	2	3	1	3	3	2	3	3	3	3	3	69	10	8	13	15	11	12
2	2	2	2	2	3	3	2	3	3	1	2					3	2	5	2	5	2	5	2	5	2	1	5	1	5	5	3	5	1	5	2	1	3	4	2	1	5	82	10	5	8	24	17	18
1	2	2	2	2	2	3	2	1	3	1	2					3	3	3	3	3	2	2	2	4	4	3	3	3	3	3	3	3	3	3	3	3	3	3	3	3	3	77	14	12	11	15	12	13
1	2	1	1	1	2	3	1	3	2	2	1	0	1	0	3	3	2	4	1	2	2	1	1	4	1	1	5	1	4	4	1	5	1	5	1	1	5	5	1	1	5	67	7	4	6	22	10	18
2	2	2	2	2	3	3	2	1	2	1	2	1	0	0	3	2	2	2	2	2	2	2	2	2	2	2	2	2	2	2	2	2	2	2	2	2	2	2	2	2	2	52	10	8	8	10	8	8
2	2	2	2	2	2	3	2	3	3	1	2					2	2	3	2	4	3	3	3	3	3	3	3	3	3	3	3	3	3	3	3	3	3	3	3	3	3	76	14	11	11	16	12	12
2	2	2	2	2	1	3	2	3	1	1	1	1	1	0	3	2	2	2	2	2	2	2	2	2	2	2	2	2	2	2	2	2	2	2	2	2	2	2	2	2	2	52	10	8	8	10	8	8
2	2	2	2	2	3	2	2	3	2	2	2					2	3	5	2	5	3	3	4	5	3	2	2	1	1	1	1	1	2	2	2	2	1	2	2	2	2	61	11	7	10	13	12	8
1	2	2	2	2	2	3	2	1	2	1	2					2	3	3	1	5	4	3	4	4	2	5	5	3	4	3	3	5	3	5	3	4	4	4	4	4	4	94	18	11	14	23	11	17
2	2	2	2	2	2	2	1	3	2	2	2					2	3	4	2	3	3	3	2	4	3	2	4	3	4	4	3	4	2	4	2	1	4	4	2	2	4	78	10	9	10	19	14	16
1	2	2	2	2	2	3	2	1	2	2	2					3	2	2	2	2	2	2	2	2	2	2	2	2	2	2	2	2	2	2	2	2	2	2	2	2	2	53	11	8	8	10	8	8
2	2	1	2	2	3	3	2	3	4	2	1	1	0	0	3	3	3	3	3	4	3	3	3	4	4	3	3	3	3	3	3	3	3	3	3	3	3	3	3	3	3	81	15	12	12	16	13	13
2	2	1	2	2	2	3	2	2	2	1	2	0	1	0	2	4	4	4	4	3	3	4	3	3	4	4	3	4	3	2	3	4	3	3	4	4	3	3	3	3	3	88	18	14	14	15	14	13
2	2	2	2	2	3	3	2	3	2	2	2					2	2	2	2	2	2	2	2	2	2	2	2	2	2	2	2	2	2	2	2	2	3	2	2	2	2	53	10	8	8	10	8	9
1	2	2	1	1	2	3	1	1	3	1	2					3	3	3	2	3	5	4	2	4	4	1	4	4	4	4	3	4	2	5	2	2	4	5	2	2	4	85	11	10	12	21	15	16
1	2	2	1	1	2	3	1	3	2	2	2					1	2	1	1	3	1	3	3	5	5	5	5	1	5	5	1	5	1	5	1	1	5	3	1	1	1	71	11	4	5	17	14	20
3	2	2	2	2	3	3	3	1	4	2	2					2	2	2	2	2	2	2	2	2	2	2	2	2	2	2	3	4	4	4	2	2	2	4	2	2	2	61	11	10	8	14	8	10
1	2	2	1	1	2	3	1	3	3	2	2					2	3	5	2	5	4	2	3	5	3	1	5	4	5	4	3	5	3	5	2	3	4	3	2	2	5	90	12	11	11	23	14	19
1	2	2	1	1	1	2	1	1	2	1	2					2	2	4	1	4	2	3	1	4	3	2	5	2	4	4	2	3	2	4	2	1	4	4	2	3	3	73	8	8	8	20	14	15
1	2	2	1	1	1	2	1	1	1	1	2	1	0	0	2	4	4	5	2	2	3	5	5	5	3	1	5	3	5	5	3	5	1	5	1	2	5	5	1	1	5	91	15	7	9	22	18	20
2	2	2	2	2	2	3	2	3	2	2	2					3	3	3	3	3	3	3	2	3	3	3	3	3	3	3	2	3	3	3	3	2	2	2	3	3	3	73	12	12	12	14	12	11
2	2	2	2	2	2	2	2	1	2	2	2					3	3	3	3	3	3	2	3	3	3	3	3	3	3	3	3	3	3	3	3	3	3	3	3	3	3	77	15	12	12	15	11	12
2	2	1	2	2	2	3	2	1	2	2	2					3	4	4	3	3	3	3	3	3	3	3	3	3	3	3	3	3	3	4	3	3	3	3	3	3	3	81	15	12	13	16	13	12
1	2	2	2	1	2	3	2	3	1	1	2					1	1	1	1	1	1	1	1	1	1	1	1	1	1	1	1	1	1	1	1	1	1	1	1	1	1	26	5	4	4	5	4	4
1	2	2	1	1	1	3	1	3	1	1	2					3	3	3	3	4	3	2	3	2	2	3	4	2	2	2	2	3	3	3	2	2	2	2	2	2	2	66	13	10	10	15	9	9
2	2	2	2	2	2	3	2	2	2	1	2	1	0	0	3	4	3	3	3	3	3	2	3	4	2	2	4	2	3	3	3	3	4	4	3	3	3	4	2	3	3	79	15	12	11	18	10	13
1	1	1	1	1	2	2	1	2	1	1	2					4	1	5	1	1	1	1	1	5	1	1	5	1	5	5	1	5	1	5	1	5	5	5	1	1	3	71	12	4	4	19	12	20
1	2	2	1	1	1	3	1	1	1	2	2					4	1	4	2	4	3	2	3	5	3	1	4	2	5	5	3	4	2	4	2	3	2	1	2	2	2	75	14	8	8	15	14	16
2	2	2	2	2	3	3	2	3	3	2	2					3	3	3	3	3	3	3	3	3	3	3	3	3	3	3	3	3	3	3	3	3	3	3	3	3	3	78	15	12	12	15	12	12
1	2	2	1	1	2	3	2	3	2	2	2					3	3	4	4	3	4	4	3	4	4	4	4	4	4	4	3	4	4	4	4	3	4	4	4	4	4	98	16	16	15	19	16	16
2	2	2	2	2	3	3	2	1	2	2	2	1	0	0	3	3	3	3	3	3	3	3	3	3	3	3	3	3	3	3	3	3	3	3	3	3	3	3	3	3	3	78	15	12	12	15	12	12
1	2	2	1	1	2	2	1	1	2	1	2					1	5	2	2	1	2	1	1	2	2	2	2	4	2	2	4	2	3	2	5	3	2	2	2	2	2	60	11	11	14	9	7	8
1	2	2	1	1	1	3	1	2	1	2	2					3	3	5	2	3	3	4	3	3	3	3	3	3	3	3	3	3	3	3	3	3	3	3	3	3	3	80	15	11	12	15	15	12
1	2	2	2	2	2	3	1	3	2	1	1	1	1	0	3	3	3	2	1	3	3	3	2	2	3	3	3	3	3	3	3	3	3	3	3	3	3	3	3	3	3	73	14	10	12	15	11	11
1	2	2	1	1	2	2	1	1	2	1	2	1	0	0	2	4	5	4	3	4	4	3	3	3	2	2	4	4	3	3	3	3	3	3	3	3	3	3	3	3	3	84	15	13	15	17	12	12
2	2	1	2	2	3	3	2	3	4	2	2					2	2	3	2	5	4	3	3	4	5	1	5	3	4	4	3	5	5	5	2	3	5	5	2	3	3	91	12	13	10	23	15	18
2	2	2	2	2	3	3	2	1	3	2	2					3	4	4	3	4	5	3	3	4	4	3	3	4	3	4	4	4	4	4	4	3	3	4	4	3	4	95	16	14	17	19	15	14
1	2	2	1	1	2	3	1	1	3	2	2					1	1	4	1	3	1	3	1	4	1	1	4	2	4	4	1	3	2	4	1	1	4	4	1	1	4	61	5	6	4	19	12	15
1	2	2	1	1	2	3	1	3	4	1	2					4	5	4	3	4	4	5	2	2	5	3	5	3	4	4	4	4	2	5	3	1	3	4	4	4	4	95	14	12	16	22	18	13
1	2	2	1	1	2	3	1	3	2	2	2	1	0	0	1	4	4	4	4	4	4	4	4	4	4	4	4	4	4	3	3	3	3	3	3	3	3	3	3	3	3	92	18	14	14	17	15	14
1	1	2	1	1	2	3	1	3	2	2	2					2	1	4	1	4	1	1	1	4	1	1	4	1	5	5	1	4	1	4	1	1	4	4	1	1	3	61	6	4	4	19	11	17
1	2	2	2	2	1	2	1	3	1	1	2	0	1	0	1	2	5	3	2	5	5	3	1	3	2	5	3	4	2	2	4	2	2	2	3	3	2	2	2	2	2	73	15	10	15	14	10	9
1	2	2	1	1	2	3	1	3	2	1	2	1	0	0	3	3	3	3	3	4	3	3	3	4	3	3	3	3	3	3	3	3	3	3	3	3	3	3	3	3	3	80	15	12	12	16	12	13
2	2	2	2	2	2	3	2	3	1	2	2	1	0	0	3	5	4	4	3	3	4	4	4	4	4	4	4	4	4	4	4	4	4	4	4	4	4	4	4	4	4	103	21	15	16	19	16	16
1	2	1	1	1	2	3	1	1	3	1	2					2	2	5	2	5	3	4	2	3	2	1	4	2	5	3	2	4	1	4	2	3	2	4	2	2	4	75	10	7	9	21	14	14
1	2	2	1	1	2	3	1	3	3	2	2	1	0	0	3	3	3	4	2	3	4	4	3	3	3	4	3	2	3	4	3	3	3	2	3	3	3	3	4	3	3	81	16	10	14	14	15	12
2	2	2	2	2	3	3	2	3	3	1	2	1	1	0	3	3	4	3	3	3	3	3	3	3	3	3	3	3	3	3	3	3	3	3	3	3	3	3	3	3	3	79	15	12	13	15	12	12
1	2	2	2	1	2	3	1	3	3	1	1	0	1	0	3	2	3	3	2	3	3	2	2	4	2	2	4	3	2	3	2	4	4	4	4	3	3	3	3	2	4	76	11	11	13	18	10	13
2	2	2	2	2	3	3	2	2	2	2	2					3	4	3	3	3	3	3	3	4	3	3	3	2	3	3	3	3	3	3	2	2	3	3	2	3	3	76	14	11	11	15	12	13
2	2	2	2	2	3	3	2	3	2	2	2					1	2	3	3	2	2	2	2	3	3	3	3	3	5	4	3	3	3	3	4	3	2	3	3	3	3	74	12	12	11	14	12	13
1	2	2	1	1	2	3	1	2	3	2	2					2	4	3	2	2	3	2	3	4	3	2	3	2	4	4	3	3	1	3	1	3	3	3	3	3	3	72	13	8	11	14	12	14
2	2	1	2	2	2	3	2	1	2	2	2	1	0	0	1	1	2	2	2	3	4	3	3	2	2	3	3	2	3	3	3	3	4	4	4	3	2	3	3	2	3	72	13	10	13	16	10	10
2	2	2	2	2	3	3	2	2	2	2	2					4	4	4	2	3	3	3	3	3	4	4	4	4	4	4	4	4	4	4	4	4	4	4	4	4	4	97	19	14	15	19	15	15
2	2	2	2	2	2	3	2	3	2	2	2					3	4	3	4	2	3	3	5	4	3	3	3	3	4	3	3	3	3	3	3	3	3	3	3	3	3	83	17	13	13	14	12	14
2	2	2	2	2	3	3	2	1	2	1	2					5	5	5	4	3	4	5	3	4	4	4	4	2	3	5	3	4	2	3	3	3	4	4	3	3	3	95	18	11	15	17	19	15
1	2	2	2	1	2	3	1	3	2	1	2					2	2	5	1	5	2	5	2	4	4	2	4	2	4	4	2	4	1	4	2	1	4	4	2	4	4	80	9	8	8	21	18	16
2	2	1	2	2	2	3	2	3	2	1	2					4	3	4	1	3	3	3	3	3	3	3	3	3	3	3	3	3	3	3	3	3	3	3	3	3	3	78	16	10	12	15	13	12
2	2	2	2	2	3	3	3	1	2	2	2					4	4	4	3	4	4	3	3	4	4	3	4	5	3	4	4	4	3	4	4	4	3	3	3	3	3	94	18	14	15	18	15	14
1	2	2	1	1	2	3	1	1	1	2	2	1	1	0	2	3	3	3	3	4	4	2	2	4	3	3	4	4	4	4	4	4	3	4	2	4	4	3	3	3	3	87	16	13	12	18	12	16
1	2	2	2	2	2	3	2	3	2	1	2					4	4	4	3	4	4	4	3	4	3	2	4	4	4	5	3	4	2	4	2	3	4	3	4	4	4	93	15	13	14	19	16	16
1	2	2	1	1	1	3	1	3	2	2	2	1	0	0	3	3	4	4	1	4	3	2	1	4	4	1	5	3	4	4	3	4	3	4	1	3	3	4	2	2	4	80	11	9	10	21	14	15
1	2	1	1	1	1	3	1	3	1	1	2	1	0	0	3	3	3	3	1	4	3	3	3	4	4	1	4	3	3	3	3	3	3	3	3	3	3	3	3	3	3	78	13	10	12	17	13	13
1	1	2	2	1	2	2	1	3	2	2	1	0	0	1	3	3	4	4	4	3	3	3	3	3	3	3	3	3	3	3	3	3	3	3	3	3	3	3	3	3	3	81	15	13	13	15	13	12
2	2	2	2	2	2	3	2	3	2	2	2					4	4	2	3	2	4	3	4	3	3	2	3	4	3	3	4	3	4	3	4	4	3	3	4	3	3	85	18	14	16	14	11	12
2	2	2	2	2	2	3	2	3	2	1	2					3	3	4	3	2	3	3	3	4	3	3	3	4	4	4	4	3	3	4	2	2	3	3	3	3	3	82	15	13	11	15	14	14
2	2	1	2	2	2	3	2	1	2	2	2	1	0	0	3	1	1	5	1	5	1	5	1	5	5	5	5	1	5	5	1	5	1	5	3	1	4	4	2	1	5	83	9	4	7	24	20	19
3	2	2	2	2	4	3	3	1	4	2	2					1	2	1	2	5	3	3	4	4	3	4	3	4	3	3	2	3	4	3	3	4	3	2	3	3	3	78	15	13	11	16	10	13
1	2	1	2	2	2	3	2	2	4	1	1	1	0	0	3	2	2	5	2	5	2	4	2	5	5	2	5	2	5	5	4	4	4	4	4	2	5	4	2	2	5	93	12	10	10	23	19	19
2	2	2	2	2	3	3	2	3	3	2	2					4	4	4	2	5	3	3	3	4	4	2	5	4	4	5	3	4	3	5	2	3	4	4	3	2	4	93	15	11	12	23	16	16
2	1	2	2	2	3	3	2	2	2	1	2					2	3	3	1	4	3	3	2	2	3	1	4	2	4	4	2	2	3	3	2	2	3	3	3	2	2	68	9	8	11	16	13	11
2	2	2	2	2	2	3	2	1	2	1	2					3	3	2	2	3	2	2	2	5	5	5	5	1	5	5	2	5	3	3	3	4	3	3	1	2	5	84	16	8	9	19	14	18
1	2	2	1	1	2	3	2	1	3	1	1	0	1	0	3	1	4	4	3	5	1	4	1	5	5	4	5	1	5	5	4	5	5	5	5	3	5	4	2	3	3	97	13	12	12	22	18	20
1	2	2	2	1	2	3	1	3	2	2	1	0	1	0	3	4	4	3	4	4	4	4	4	4	4	4	4	4	4	4	4	3	3	3	4	3	3	3	3	3	3	94	19	14	15	17	15	14
2	2	2	2	2	2	3	2	3	2	2	2					3	4	2	4	3	4	2	2	2	1	2	2	4	2	2	4	2	4	2	4	2	2	2	3	3	2	69	13	15	15	11	7	8
2	2	2	2	2	3	3	2	3	4	1	2	0	1	0	2	4	4	4	3	3	2	2	2	2	2	2	3	2	4	4	4	4	4	4	4	4	4	4	2	2	3	82	16	11	12	17	12	14
2	2	2	2	2	3	3	2	1	3	1	2					1	1	1	1	2	2	2	2	2	2	2	2	2	2	2	2	2	2	2	2	2	2	2	2	2	2	48	9	7	7	10	7	8
2	2	2	2	2	2	2	2	2	2	2	2	0	0	1	3	4	4	3	3	3	3	3	3	3	3	3	3	3	3	3	3	3	3	3	3	3	3	3	3	3	3	80	16	12	13	15	12	12
2	2	2	2	2	3	3	2	3	2	2	2					3	3	3	3	3	3	3	3	3	3	3	3	3	3	3	3	3	3	3	3	3	3	3	3	3	3	78	15	12	12	15	12	12
2	2	2	1	1	2	3	2	3	2	2	2					4	4	3	3	3	3	4	2	3	3	1	3	3	3	4	3	3	3	3	3	3	3	3	3	3	3	79	13	12	13	15	14	12
2	2	2	2	2	4	3	2	1	4	2	2					3	3	4	3	4	3	4	2	5	4	2	4	3	3	3	3	4	4	4	3	2	4	4	2	3	4	87	12	13	11	20	15	16
1	2	2	2	2	1	2	1	1	1	1	2	1	1	0	3	4	4	4	3	2	5	2	5	2	1	1	1	4	3	4	5	5	4	3	3	5	4	2	1	1	1	79	20	12	13	9	11	14
1	2	2	2	1	2	3	2	3	3	1	2					2	2	4	1	5	2	2	1	4	4	1	4	2	4	4	2	4	1	4	1	1	5	4	1	1	3	69	7	5	6	20	14	17
2	2	1	2	2	3	3	2	3	2	1	1	0	0	1	1	4	4	4	4	2	4	3	4	3	3	2	3	4	3	3	3	3	3	3	3	3	3	3	5	3	3	85	16	14	16	14	13	12
2	2	2	2	2	3	3	2	3	4	1	2					4	3	5	2	3	2	4	3	4	3	1	4	2	4	5	2	4	2	5	2	1	4	4	2	3	4	82	11	9	9	20	17	16
2	2	2	2	2	2	3	2	1	2	2	2					2	3	3	2	4	3	3	3	3	3	3	4	2	4	4	3	4	4	4	2	1	3	4	1	2	3	77	12	10	9	19	13	14
2	2	2	2	2	2	3	2	3	3	2	2					2	2	4	1	3	3	4	3	3	3	1	3	2	4	2	3	3	1	2	2	2	2	3	2	4	5	69	11	8	9	16	13	12
1	2	2	2	1	2	3	1	1	3	2	1	1	1	0	3	4	4	4	4	4	4	4	4	4	4	4	4	4	4	4	4	4	4	4	4	4	4	4	4	4	4	104	20	16	16	20	16	16
1	2	2	1	1	2	3	2	3	2	1	1	1	1	0	3	3	5	4	4	1	5	4	4	5	5	1	5	5	5	5	5	2	2	4	3	2	2	5	5	4	4	99	15	15	18	19	18	14
2	2	2	2	2	2	3	2	3	2	2	2					4	4	4	4	3	4	3	3	3	3	2	3	3	3	3	4	3	3	3	3	2	2	3	3	3	3	81	15	13	14	15	13	11
2	2	2	2	2	3	3	2	1	4	1	2	1	0	0	1	3	3	4	3	3	3	4	3	4	3	1	2	3	4	2	3	4	4	3	2	2	4	3	3	2	4	79	12	12	11	15	13	16
2	2	2	2	2	3	3	2	1	4	2	2					4	3	4	2	4	3	3	2	4	3	2	4	3	4	4	3	4	3	4	2	3	3	4	3	3	3	84	14	11	11	19	14	15
1	2	2	1	1	2	3	1	3	3	1	1	0	1	0	1	2	2	2	2	5	5	5	5	5	5	5	5	2	2	2	2	5	5	5	5	5	5	5	5	5	5	106	19	14	17	25	14	17
1	2	2	1	1	1	2	1	1	1	1	2	0	1	0	1	3	3	3	3	4	4	4	4	4	4	4	4	3	4	4	4	4	4	4	3	4	4	4	5	4	4	99	19	14	15	20	15	16
3	2	2	2	2	4	3	3	2	2	1	1	0	0	1	3	4	4	5	4	2	2	5	4	4	4	4	4	4	4	4	4	4	4	4	4	4	4	4	4	4	4	102	20	16	14	18	18	16
2	2	2	2	2	3	3	2	2	2	2	2	1	1	0	3	3	3	4	1	4	3	2	5	5	5	4	5	3	5	5	3	5	3	5	2	2	4	5	3	1	2	92	17	8	11	21	16	19
2	2	2	2	2	3	3	2	3	4	1	2	1	0	0	3	1	1	4	1	5	2	3	1	5	5	1	5	1	5	5	2	5	5	5	1	1	1	5	5	3	5	83	6	10	9	25	17	16
2	2	1	2	2	2	3	3	1	2	2	1	0	1	0	2	4	4	4	4	4	4	4	4	4	4	4	4	4	4	4	4	4	4	4	4	4	4	4	4	4	4	104	20	16	16	20	16	16
2	2	2	2	2	3	3	2	3	3	2	2					4	4	3	3	3	3	3	3	4	4	3	3	3	3	4	4	4	3	3	3	3	3	3	3	3	3	85	17	12	13	15	14	14
2	2	2	2	2	3	3	2	1	2	2	2	1	0	0	3	4	4	4	4	4	4	4	4	4	4	4	4	4	4	4	4	3	3	3	3	3	3	3	3	3	3	94	19	14	14	17	16	14
1	2	2	1	1	2	2	1	3	2	2	2					3	3	4	2	2	4	2	3	5	3	1	3	4	4	4	4	3	4	4	4	4	3	4	2	4	4	87	15	14	13	17	13	15
2	2	2	2	2	2	3	2	3	2	2	2					2	2	2	1	4	2	1	5	4	2	2	4	1	4	2	2	2	3	4	2	1	4	4	2	2	4	68	12	7	8	20	7	14
2	2	2	2	1	3	2	2	3	4	1	2					2	2	2	1	3	2	2	2	2	2	2	2	2	2	2	2	2	2	2	2	2	2	2	2	2	2	52	10	7	8	11	8	8
1	2	2	2	1	2	3	2	3	2	2	2					3	3	3	3	3	3	3	3	3	3	3	3	3	3	3	3	3	3	3	3	3	3	3	3	3	3	78	15	12	12	15	12	12
2	2	2	2	2	2	2	2	1	2	1	2					4	4	4	2	3	3	3	3	4	3	2	4	4	4	4	4	4	2	4	2	2	4	3	3	4	4	87	15	12	12	18	14	16
2	2	2	2	2	3	3	2	3	3	2	2					4	5	3	5	3	4	3	4	4	2	3	3	4	4	4	4	4	3	3	3	4	4	3	3	4	4	94	19	16	15	16	12	16
2	2	2	2	2	3	3	2	3	2	1	2					4	4	4	4	2	4	3	4	4	2	4	2	4	2	4	4	4	3	3	2	4	3	2	3	4	3	86	20	15	13	12	13	13
1	2	2	2	1	2	3	1	3	2	2	2					1	4	2	3	5	3	2	2	3	3	2	2	3	2	2	3	3	3	3	3	2	2	3	3	3	3	70	10	12	13	16	9	10
2	2	2	2	1	3	3	2	3	2	2	2					1	4	4	2	2	4	3	4	3	2	3	3	4	3	4	4	3	4	3	3	3	2	4	4	4	4	84	15	14	15	16	13	11
2	2	2	2	2	3	3	3	2	2	1	2					4	4	4	4	3	3	3	3	4	4	3	3	3	3	3	3	3	3	3	3	3	3	3	3	3	3	84	16	13	13	15	14	13
1	2	2	2	2	1	2	2	3	2	1	2					1	3	3	2	3	3	3	3	3	3	3	3	3	3	3	3	3	3	3	3	3	3	3	3	3	3	75	13	11	12	15	12	12
1	2	2	2	1	2	3	1	3	2	1	2	1	0	0	2	2	4	3	3	3	3	4	3	4	3	3	4	4	3	4	4	4	4	4	3	3	4	4	3	3	4	90	15	14	13	19	14	15
2	2	1	2	2	3	3	2	1	3	2	2					3	4	4	2	2	3	3	3	4	4	2	3	3	3	3	3	3	3	3	3	3	3	3	3	3	3	79	14	11	13	14	14	13
2	2	2	2	2	2	3	2	1	2	2	2					2	3	3	1	1	3	2	2	4	1	2	2	4	4	3	2	3	1	3	1	1	1	3	1	1	3	57	9	7	8	12	9	12
2	2	1	2	2	2	3	2	1	3	1	2					3	2	3	2	3	2	2	2	3	2	2	2	4	2	2	4	3	4	2	4	3	3	2	4	4	3	72	14	14	12	12	9	11
2	2	2	2	2	3	3	2	3	4	2	2	0	1	0	1	2	2	2	2	2	2	2	2	2	2	2	2	2	2	2	2	2	2	2	2	2	2	2	2	2	2	52	10	8	8	10	8	8
1	2	2	1	1	3	3	2	2	3	2	2					2	2	4	1	5	3	1	1	5	5	1	5	1	5	5	1	5	1	5	2	1	5	5	1	1	5	78	6	4	8	25	15	20
1	2	2	3	2	2	2	2	1	2	1	2					1	1	2	1	5	1	1	1	5	3	1	5	1	5	2	1	5	1	5	1	1	5	5	1	1	5	66	5	4	4	25	8	20
1	2	2	2	2	1	2	1	3	2	2	2					3	4	4	4	3	4	4	4	4	2	4	4	4	4	4	4	4	4	4	4	4	4	4	1	4	4	97	19	16	13	19	14	16
2	2	2	2	2	3	3	3	1	1	2	2					2	4	3	2	3	2	2	2	2	3	2	3	2	2	3	2	2	2	2	2	2	2	2	2	2	2	59	10	8	10	12	11	8
1	2	2	1	2	1	2	1	3	1	1	1	1	0	0	3	2	2	2	1	2	2	2	2	2	2	2	2	2	2	2	2	2	2	2	2	2	2	2	2	2	2	51	10	7	8	10	8	8
2	2	2	2	2	2	3	2	3	2	2	2					3	2	4	1	3	3	3	2	4	3	1	4	2	4	4	4	4	3	3	2	1	3	3	2	2	3	73	11	8	9	16	14	15
1	2	2	2	1	1	2	1	3	2	2	2					3	3	3	3	3	3	3	3	3	3	3	3	3	3	3	3	3	3	3	3	3	3	3	3	3	3	78	15	12	12	15	12	12
2	2	2	2	2	3	3	2	3	2	2	2					2	4	3	3	2	4	4	2	2	4	2	3	3	2	4	3	2	3	2	4	2	1	3	3	3	3	73	11	12	15	13	15	7
2	2	2	2	2	3	3	2	1	3	2	2					3	2	3	3	4	3	3	4	4	1	3	3	3	3	3	3	3	3	3	3	3	3	3	3	3	3	78	16	12	11	16	10	13
2	2	2	2	2	3	2	2	3	2	2	2	1	0	0	1	4	3	3	2	4	3	3	3	4	4	4	4	3	3	3	3	3	3	3	3	3	3	3	3	3	3	83	17	11	12	17	13	13
2	1	2	2	2	2	3	2	3	2	2	2					3	3	3	3	3	3	3	3	3	3	3	3	3	3	3	3	3	3	3	3	3	3	3	3	3	3	78	15	12	12	15	12	12
2	2	2	2	2	3	3	2	1	4	2	2					1	3	4	1	3	4	3	3	4	3	2	3	3	3	3	2	4	2	4	1	2	4	4	2	1	3	72	10	7	10	17	13	15
2	2	2	2	2	3	3	2	2	2	1	2					3	2	5	1	5	2	1	1	5	5	1	5	2	5	5	1	5	5	5	2	1	5	5	2	2	2	83	7	10	8	22	16	20
2	2	2	2	2	2	3	2	3	3	2	2	0	1	0	3	3	3	3	4	3	4	4	3	3	3	3	2	4	3	2	4	3	3	2	3	3	3	3	4	3	3	81	16	14	14	13	12	12
2	2	2	2	2	2	2	2	1	2	1	2					2	2	3	3	3	3	3	3	3	3	3	3	3	3	3	3	3	3	3	3	3	3	3	3	3	2	75	14	12	11	14	12	12
2	2	2	2	2	2	3	2	3	2	2	2					4	4	3	4	3	3	3	3	1	2	2	4	4	3	3	5	4	4	4	4	3	2	3	4	4	4	87	17	16	15	18	11	10
1	2	2	2	1	2	3	2	1	2	1	2	0	1	0	3	3	2	2	2	5	3	3	3	3	3	3	3	3	3	3	3	3	3	3	1	1	1	3	1	1	1	65	13	9	7	15	11	10
1	2	2	1	1	4	2	2	1	1	1	2					1	2	4	2	4	3	3	3	4	1	1	5	2	5	5	2	2	3	5	2	1	3	5	2	3	2	75	8	10	9	21	13	14
2	2	2	2	2	3	3	2	2	2	1	2					3	2	2	1	2	2	3	2	4	4	2	5	4	3	4	2	4	3	3	2	1	3	4	2	3	3	73	10	11	8	17	13	14
1	2	1	2	2	2	3	2	1	2	1	2					4	4	2	3	3	3	3	3	2	2	1	3	4	4	4	4	3	3	3	2	2	2	2	1	2	2	71	14	12	10	13	11	11
1	2	2	1	1	2	3	1	3	2	2	2					3	3	5	2	3	2	2	2	3	3	2	3	2	3	3	3	3	3	3	3	3	3	3	3	3	3	74	13	10	11	15	13	12
2	2	2	2	2	3	3	2	3	3	2	2					2	5	3	1	3	5	2	2	3	1	1	4	4	4	3	4	5	1	5	4	1	3	4	3	3	3	79	10	9	17	19	9	15
1	1	2	1	1	2	3	1	3	2	2	2					2	2	2	1	1	3	1	2	3	2	2	5	2	5	2	1	4	1	5	1	1	2	2	1	1	2	56	8	5	7	15	7	14
2	2	2	2	2	2	3	2	3	2	1	2					5	3	4	3	5	5	2	4	4	4	3	4	4	4	4	3	4	4	4	3	3	3	3	2	3	3	93	18	14	13	19	14	15
2	2	2	2	2	3	3	2	1	4	2	2					4	4	4	3	4	4	4	4	4	4	3	3	3	3	3	3	3	3	3	3	3	3	3	3	3	3	87	17	12	14	16	15	13
1	2	2	2	2	2	3	1	1	1	1	2	1	0	0	1	3	2	3	1	2	2	1	2	4	3	3	3	2	4	4	2	3	3	3	3	2	4	4	2	2	2	69	12	8	9	14	11	15
1	2	2	1	1	2	3	1	3	2	2	2					3	3	3	3	3	3	3	3	3	3	3	3	3	3	4	2	3	2	3	1	1	3	3	2	3	3	72	12	11	9	15	13	12
2	2	2	2	2	3	3	2	1	3	2	2	1	0	0	3	3	4	5	1	5	4	4	4	5	5	5	5	5	5	5	5	5	5	5	5	1	5	5	2	2	2	107	18	13	15	22	19	20
1	2	2	1	1	2	2	1	3	2	1	2	1	0	0	3	3	4	2	2	4	3	3	3	4	2	2	3	4	2	5	5	4	4	3	1	5	5	3	4	3	4	87	18	13	12	17	12	15
2	2	2	2	2	3	3	2	2	3	2	2					5	5	3	2	3	5	2	2	4	3	2	4	3	3	3	3	4	2	3	5	3	3	4	5	4	5	90	15	11	20	19	11	14
2	2	1	2	2	2	3	2	1	3	2	2					4	4	4	4	4	4	4	4	4	4	3	4	4	4	4	4	4	4	4	4	4	4	4	4	4	4	103	19	16	16	20	16	16
2	2	2	2	2	3	3	2	2	2	2	1	0	1	0	3	3	4	4	2	4	4	2	3	4	3	2	3	4	5	5	3	3	3	5	4	3	3	3	3	3	3	88	14	12	15	18	14	15
1	2	2	1	2	2	3	1	3	2	2	2	1	0	0	1	3	3	3	3	4	3	3	3	4	3	3	3	3	4	3	3	3	3	4	3	3	3	4	4	4	3	85	15	13	13	18	12	14
2	2	2	2	2	2	3	2	2	2	1	2					2	3	4	2	4	2	2	2	3	3	3	3	3	3	2	3	3	3	4	3	3	3	3	3	3	3	75	13	11	11	17	11	12
2	2	1	2	2	3	3	2	1	3	2	2	1	0	0	3	3	4	3	3	3	3	3	3	3	3	3	3	3	3	3	3	3	3	3	3	3	3	3	3	3	3	79	15	12	13	15	12	12
2	2	2	2	2	3	3	3	1	4	1	2					3	3	4	1	5	3	3	3	4	4	2	5	2	4	3	2	4	2	5	3	2	4	4	1	2	4	82	12	7	10	23	14	16
2	2	2	2	2	3	2	2	3	1	2	2					5	4	4	2	2	3	2	4	2	4	2	2	2	4	2	4	4	4	2	2	4	2	2	2	2	4	76	19	10	11	12	12	12
1	2	2	2	2	2	3	2	3	2	1	2	1	1	0	1	1	2	3	1	2	2	1	2	4	4	3	4	4	4	4	4	4	3	4	2	1	5	3	2	4	3	76	11	12	8	16	12	17
3	2	2	2	2	3	3	3	3	3	1	2					3	2	4	1	5	2	4	5	5	5	3	5	2	1	2	2	4	4	5	4	3	5	5	1	2	4	88	16	9	9	24	15	15
1	2	2	2	2	2	3	2	3	3	1	2					5	4	4	3	4	5	3	4	4	4	3	4	5	4	4	4	3	3	4	4	3	3	3	4	4	4	99	19	15	17	19	15	14
2	2	2	1	1	3	3	2	3	2	2	2	1	0	0	3	3	3	3	3	3	3	3	3	3	3	3	3	3	3	3	3	3	3	3	3	3	3	3	3	3	3	78	15	12	12	15	12	12
2	2	2	2	2	2	3	2	1	2	1	2					3	4	3	3	2	4	2	3	2	3	3	3	4	2	3	3	3	3	3	3	2	4	3	4	3	3	78	14	13	15	14	11	11
1	2	2	1	1	2	3	1	3	2	2	2					5	5	5	2	2	5	3	3	3	3	5	3	5	4	4	5	5	4	3	2	2	3	2	5	4	3	95	20	15	17	13	15	15
2	2	2	2	2	3	3	2	2	4	1	2					2	3	3	3	3	2	3	3	4	4	2	4	3	4	5	3	4	3	4	3	2	3	3	2	3	3	81	12	12	10	17	15	15
1	2	2	1	1	1	3	1	3	2	2	1	1	0	0	1	4	4	4	4	4	4	1	2	3	4	4	4	5	2	4	5	3	3	5	5	3	3	4	5	4	5	98	18	16	18	22	13	11
2	2	2	2	2	3	3	2	3	4	2	2					4	4	5	2	4	2	3	2	4	4	2	5	2	4	2	3	3	2	4	3	2	4	4	2	2	4	82	13	8	11	21	14	15
2	2	2	2	2	4	3	2	1	3	1	2					3	4	3	3	3	4	4	3	3	3	2	4	2	4	4	3	3	2	4	4	2	3	2	3	2	4	81	13	9	15	17	14	13
1	2	2	1	1	2	3	1	3	2	1	1	1	0	0	3	2	5	4	5	4	5	5	3	4	2	2	4	5	3	3	5	4	5	5	5	3	3	3	4	5	3	101	15	20	19	19	14	14
2	2	2	2	2	2	3	2	3	4	1	2					3	1	4	1	4	2	3	2	5	2	1	4	2	4	4	2	4	2	5	1	2	4	4	1	1	2	70	10	6	5	19	13	17
2	2	1	2	2	2	2	2	3	3	1	2	1	0	0	3	4	4	4	4	4	4	4	4	4	3	4	4	3	4	4	4	4	3	3	4	3	3	3	3	3	3	94	19	13	15	17	15	15
2	2	2	2	2	3	3	2	2	4	1	2					2	1	1	1	5	1	1	1	2	1	5	5	5	5	2	2	5	5	5	1	1	5	5	1	1	5	74	11	12	4	25	5	17
1	2	1	1	1	2	2	1	1	1	2	2					4	4	4	4	4	4	4	4	3	4	4	4	4	3	3	4	3	4	4	4	3	3	4	4	4	4	98	19	16	16	20	15	12
2	2	2	2	2	2	3	2	3	2	2	2	1	0	0	3	3	3	3	3	3	3	3	3	3	3	3	3	3	3	3	3	3	3	3	3	3	3	3	3	3	3	78	15	12	12	15	12	12
1	2	2	1	1	2	3	1	1	2	1	2					2	3	3	4	3	3	2	2	3	3	3	3	5	3	3	3	3	3	3	4	3	2	3	4	5	4	82	13	17	14	16	11	11
2	2	2	2	2	3	3	3	3	2	2	2					3	4	4	4	3	4	2	3	3	4	4	3	5	3	3	3	3	4	3	4	3	2	3	3	3	4	87	16	16	15	16	13	11
1	2	2	2	2	2	3	2	1	2	1	2					3	4	3	1	5	2	2	2	5	3	1	5	2	3	4	3	5	2	5	2	1	5	4	3	4	4	83	10	9	11	23	12	18
1	2	2	1	1	1	3	1	3	3	1	2					3	4	3	3	3	3	3	3	3	3	3	3	3	2	3	3	3	3	3	3	3	3	3	3	3	3	78	15	12	13	15	12	11
2	2	2	2	2	3	3	2	3	3	1	1	1	0	0	3	4	4	4	4	4	4	4	4	4	4	3	4	4	4	4	4	4	4	4	4	4	3	3	4	4	3	100	19	16	16	18	16	15
1	2	1	1	1	2	3	2	3	4	2	2	1	1	0	3	2	3	5	1	4	1	4	1	5	5	1	5	1	4	5	3	4	1	4	2	2	4	5	2	2	2	78	9	5	8	20	19	17
2	1	1	2	2	3	3	2	1	3	1	2	1	0	0	3	4	4	4	2	4	4	4	4	4	4	4	4	3	3	3	3	3	3	3	3	3	3	3	3	3	3	88	18	11	14	17	15	13
2	2	1	2	2	2	3	2	3	3	1	1	1	0	0	3	3	3	3	3	3	3	3	3	3	3	3	3	3	3	3	3	3	3	3	3	3	3	3	3	3	3	78	15	12	12	15	12	12
2	2	1	2	2	2	3	2	2	2	1	2					3	3	4	3	3	3	3	3	4	4	2	4	2	4	4	2	4	4	4	2	1	4	4	1	2	3	80	11	11	9	18	15	16
1	2	2	1	2	2	2	1	3	2	2	2					2	2	4	2	3	2	3	2	2	2	2	2	2	2	2	2	2	2	2	2	2	2	2	2	2	2	56	10	8	8	11	11	8
2	2	2	2	1	3	3	2	2	4	1	1	1	0	0	3	2	2	3	2	3	2	3	2	4	5	3	5	3	4	4	2	3	2	3	2	2	3	2	2	2	2	72	11	9	8	15	15	14
2	2	2	2	1	2	3	2	3	3	2	2					4	5	3	5	4	5	3	5	4	3	4	3	5	3	3	5	4	4	3	4	4	3	3	4	4	4	101	22	18	18	17	12	14
2	2	2	2	2	3	3	3	3	3	2	2					2	2	4	3	4	2	2	3	4	2	2	4	3	3	3	3	3	3	4	2	2	4	3	2	2	3	74	12	11	8	18	11	14
2	2	2	2	2	2	3	2	3	3	1	2					2	2	4	3	3	3	4	2	4	4	3	5	2	4	4	4	5	3	5	4	2	5	3	1	2	5	88	13	10	10	21	16	18
1	2	2	1	1	2	3	1	3	2	2	2	1	0	0	2	2	4	3	1	2	3	4	2	4	4	1	3	3	4	4	4	4	2	4	1	2	3	4	2	1	4	75	11	7	10	17	15	15
2	2	2	3	2	2	2	2	3	2	2	2	1	1	0	3	2	2	2	2	4	2	2	1	5	2	2	2	4	4	4	3	4	3	4	4	2	2	2	1	1	3	69	10	10	9	15	10	15
2	2	2	2	2	2	3	2	2	2	1	1	1	1	0	3	3	4	5	4	4	4	3	3	3	4	3	4	2	3	3	4	4	3	4	3	2	3	3	3	3	3	87	15	12	14	18	15	13
2	2	2	2	2	3	3	2	3	1	1	2					2	2	2	2	2	2	2	2	2	2	2	4	3	2	2	2	3	2	4	1	1	1	1	1	1	1	51	9	8	6	12	8	8
2	2	2	2	2	3	3	2	2	2	2	2					2	2	2	2	3	3	2	2	4	3	3	4	2	4	3	2	4	3	4	2	2	3	3	3	3	3	73	11	10	10	17	10	15
1	2	2	1	1	2	3	1	3	2	1	2					3	3	3	3	3	3	3	3	3	3	3	3	3	3	3	3	3	3	3	3	3	3	3	3	3	3	78	15	12	12	15	12	12
3	2	2	3	2	3	3	3	1	2	2	2					4	4	4	2	3	4	4	3	5	4	2	4	3	4	4	3	4	4	4	4	2	4	4	3	4	4	94	14	13	15	19	16	17
2	2	2	2	2	3	3	2	2	3	1	2					2	3	4	2	4	2	2	3	4	4	3	4	3	4	4	2	4	4	4	4	2	4	4	2	2	4	84	12	11	11	20	14	16
1	2	2	1	1	1	2	1	3	2	2	2					2	4	3	3	4	3	1	1	3	3	1	3	1	1	4	3	1	3	3	3	1	1	1	1	2	2	58	8	9	11	13	11	6
2	2	2	2	2	3	3	2	3	3	2	2					4	4	3	4	2	4	3	4	3	3	3	3	4	3	3	4	2	4	3	4	3	4	4	4	4	4	90	18	16	16	16	12	12
2	2	2	2	2	3	3	2	1	2	2	2					3	3	3	3	4	3	3	3	4	4	3	3	3	3	3	3	3	3	3	3	2	2	4	3	3	3	80	14	12	12	17	13	12
2	2	2	2	2	2	3	1	2	2	2	2					4	3	4	2	4	4	2	3	4	4	3	3	3	3	3	3	3	3	3	3	3	3	3	3	3	3	82	16	11	13	16	13	13
2	2	2	2	2	3	3	2	3	3	2	2	1	1	0	3	2	3	4	4	4	5	4	2	4	5	3	4	4	3	4	3	4	5	4	2	4	3	4	3	4	4	95	14	17	13	20	17	14
1	2	1	1	1	2	4	1	1	4	2	2					3	4	4	3	4	3	2	4	3	2	2	3	4	3	2	4	3	4	3	3	3	2	3	4	3	3	81	16	14	14	16	10	11
3	2	2	2	2	3	3	3	1	3	2	2					3	3	4	3	3	4	4	4	4	3	3	4	3	5	5	3	4	3	4	3	3	3	3	3	3	4	91	16	12	13	18	16	16
1	2	2	2	1	2	3	2	2	2	1	2					1	1	4	1	4	2	4	2	4	3	1	4	1	3	2	2	3	1	4	1	1	3	2	1	1	3	59	7	4	5	17	13	13
2	2	2	2	2	3	3	2	3	2	2	2					1	1	1	1	1	1	4	1	4	4	4	4	4	4	4	2	4	2	4	1	2	4	4	2	2	4	70	10	9	5	17	13	16
2	2	2	2	1	3	3	2	3	4	2	1	0	1	0	3	5	5	5	2	3	4	4	4	4	3	2	3	3	2	3	3	3	3	4	4	3	3	3	3	3	3	87	17	11	16	16	15	12
2	2	2	2	2	2	3	2	3	2	2	2					2	3	4	3	5	2	4	3	5	5	1	4	3	5	5	2	5	4	4	2	1	5	4	1	3	3	88	9	13	8	20	18	20
2	2	2	2	2	3	3	2	1	2	2	2					2	2	2	2	2	2	1	1	5	2	2	5	2	2	2	2	2	2	5	1	2	2	5	5	1	2	63	9	7	10	19	7	11
2	2	2	2	2	3	3	2	3	2	1	2					2	3	3	2	4	2	2	2	2	2	2	4	2	2	2	2	2	2	3	2	2	2	2	2	2	2	59	10	8	9	15	9	8
2	2	2	1	1	2	3	2	2	3	2	2					5	3	4	2	2	2	2	5	5	5	5	2	5	4	2	5	5	2	2	2	5	5	4	4	4	2	93	25	13	11	12	13	19
1	2	2	2	2	2	3	1	3	2	1	2					4	5	4	4	2	5	2	3	4	3	2	2	4	2	2	4	3	3	2	2	2	2	2	4	4	2	78	15	15	16	10	11	11
2	2	2	2	1	3	3	2	1	2	1	2	1	0	0	1	3	2	4	2	4	2	5	1	5	5	2	5	3	5	5	2	4	4	4	4	4	4	4	4	4	4	95	12	13	12	21	19	18
2	2	2	2	2	3	3	2	1	3	2	1	0	0	1	2	3	3	3	3	4	4	3	3	3	3	3	3	3	3	3	3	3	3	3	3	3	3	3	3	3	3	80	15	12	13	16	12	12
2	2	2	2	2	2	3	1	1	1	2	2					4	3	4	1	1	2	2	2	4	2	2	3	2	4	4	2	4	2	3	1	1	4	4	1	1	4	67	11	6	7	15	12	16
3	2	1	2	2	4	3	3	2	3	2	1	1	1	0	3	2	2	5	2	5	2	4	2	5	5	2	5	2	5	5	2	5	2	5	2	2	5	5	2	2	5	90	10	8	8	25	19	20
2	2	2	2	2	3	3	2	1	4	2	2					3	4	4	4	3	4	3	3	5	4	4	3	3	3	3	3	3	3	3	3	2	3	3	3	3	4	86	15	13	14	16	14	14
1	2	2	1	1	2	3	1	1	2	1	2	1	1	0	3	4	4	3	2	4	3	4	3	4	4	4	4	2	4	4	2	3	3	3	3	2	4	3	2	1	3	82	15	8	12	17	15	15
2	2	2	2	2	3	3	2	3	2	2	2					3	2	5	1	4	4	1	1	4	4	2	4	3	4	4	2	4	4	5	2	1	3	5	1	1	4	78	9	9	9	22	14	15
2	2	2	2	2	2	2	2	3	1	2	2					2	2	2	2	2	2	2	2	2	2	2	2	2	2	2	2	2	2	2	2	2	2	2	2	2	2	52	10	8	8	10	8	8
2	2	2	1	1	3	3	3	2	4	1	2					3	2	2	3	3	3	3	3	3	3	3	3	3	3	3	3	3	3	3	3	3	3	3	3	3	3	76	15	12	11	15	11	12
2	2	2	2	2	2	2	2	1	2	2	2					3	4	3	5	4	5	5	4	5	5	4	5	5	5	5	5	5	5	5	5	5	5	5	1	5	1	114	21	20	15	20	18	20
2	2	2	2	2	3	3	2	3	2	1	2	1	0	0	1	2	1	1	1	1	1	1	1	4	4	1	4	1	5	5	1	4	4	4	4	1	4	4	1	1	4	65	6	7	7	17	11	17
2	2	2	1	1	2	3	2	3	3	2	2					4	2	3	3	3	3	2	2	3	2	2	3	2	3	3	3	3	3	3	3	1	3	3	1	3	3	69	12	11	9	15	10	12
1	2	2	1	1	2	3	1	2	2	1	2					2	3	3	1	2	3	4	4	5	4	2	3	1	4	4	3	4	2	3	2	2	3	1	3	2	4	74	13	6	11	13	15	16
1	2	2	2	1	1	2	1	3	1	1	2					2	2	3	1	5	2	1	1	5	3	1	5	1	5	5	2	4	2	5	1	1	5	5	1	1	5	74	7	5	6	25	12	19
1	2	2	2	1	2	3	1	3	2	1	1	1	1	0	3	4	4	4	2	3	3	4	2	4	3	3	4	3	4	4	4	4	4	4	2	2	3	4	3	2	3	86	15	11	12	18	15	15
1	2	2	1	1	2	2	1	3	2	1	2					2	2	4	1	4	3	3	3	3	2	2	4	2	3	4	2	4	3	3	3	3	3	3	3	3	3	75	12	9	11	17	13	13
2	2	1	2	2	3	3	2	3	4	1	1	1	1	0	3	3	3	5	2	4	4	4	3	4	4	2	4	3	4	5	3	5	5	5	2	3	4	4	2	3	4	94	14	13	11	21	18	17
1	2	2	2	2	2	3	1	3	3	1	2					1	2	4	1	5	5	5	3	5	5	1	5	2	4	4	1	5	1	5	1	1	5	5	2	1	5	84	7	5	10	25	18	19
1	2	2	2	1	2	3	2	3	3	1	2					1	2	2	1	5	2	2	2	5	4	2	4	1	1	3	2	5	2	5	1	1	5	5	1	1	3	68	8	5	6	22	11	16
2	2	2	2	2	3	3	2	3	4	2	2					3	3	2	4	2	4	2	4	2	3	2	3	2	3	2	4	2	2	3	2	3	2	2	4	4	3	72	16	12	13	13	9	9
1	2	2	2	2	2	2	2	2	2	1	2					2	2	2	2	2	2	2	2	2	2	2	2	2	2	2	2	2	2	2	2	2	2	2	2	2	2	52	10	8	8	10	8	8
1	2	1	2	1	2	3	1	1	2	1	2					1	1	2	1	5	2	4	1	5	4	1	5	3	4	2	1	2	3	5	2	1	4	3	1	1	5	69	5	8	6	23	12	15
1	2	2	1	2	2	2	1	1	2	2	2	1	0	0	3	3	3	2	2	2	2	3	2	2	2	2	2	2	2	3	2	2	2	2	2	2	2	2	2	2	2	56	11	8	9	10	10	8
2	2	2	2	2	2	2	2	1	2	1	2	1	0	0	1	3	3	3	2	4	1	2	3	2	3	3	3	3	3	3	3	3	3	3	3	3	3	3	3	3	3	74	15	11	10	16	11	11
2	2	2	2	2	3	2	1	1	2	2	2					1	2	2	2	2	2	2	2	2	1	2	2	2	2	2	3	2	2	2	2	2	2	2	2	2	2	51	10	8	8	10	7	8
1	2	2	1	1	2	3	1	3	1	1	1	0	1	0	3	2	1	2	2	2	2	2	2	2	2	2	2	4	4	4	4	4	4	4	4	3	3	3	3	3	3	73	13	13	10	14	10	13
1	2	2	2	2	2	3	2	3	3	1	2					2	4	3	1	2	3	2	3	2	3	1	2	3	2	2	4	3	3	2	4	3	2	2	4	4	4	70	13	11	15	12	10	9
1	2	2	2	1	1	2	2	1	2	1	1	0	1	0	3	3	3	3	3	3	3	3	3	3	3	3	3	3	3	3	3	3	3	3	3	3	3	3	3	3	3	78	15	12	12	15	12	12
1	2	1	1	1	2	3	1	3	1	1	2	0	1	1	3	3	3	3	2	3	1	1	2	5	5	1	5	2	5	5	2	5	3	5	3	2	3	4	3	2	3	81	10	9	10	20	14	18
1	2	2	1	1	2	2	1	2	2	2	1	1	0	0	2	1	4	4	2	4	2	2	1	3	1	1	4	2	4	2	1	3	1	4	1	1	4	5	3	2	2	64	5	7	10	19	9	14
2	2	1	2	2	3	3	2	3	4	2	1	1	0	0	3	4	2	4	1	4	2	3	2	5	5	1	5	2	5	5	2	5	1	5	1	1	5	5	1	1	4	81	10	5	6	23	17	20
4	2	2	2	2	4	3	3	1	3	2	2					3	4	5	1	5	3	5	3	5	5	2	5	2	5	5	2	5	2	5	1	1	4	5	2	2	5	92	11	7	10	25	20	19
1	2	2	1	1	2	3	2	3	2	1	2					3	3	5	2	5	3	5	2	5	3	2	5	5	5	5	2	5	2	5	4	3	5	5	2	3	3	97	12	12	12	23	18	20
3	2	1	2	2	3	3	3	1	1	1	2	1	0	0	3	3	4	4	4	2	2	2	2	3	2	2	3	4	2	2	4	2	2	2	4	4	1	2	4	4	4	74	15	14	14	13	10	8
2	2	2	2	2	3	3	3	1	2	2	2					5	5	2	5	1	5	2	2	5	3	3	3	5	3	3	5	3	3	3	3	3	2	2	4	5	3	88	18	18	17	12	10	13
2	2	2	2	2	4	3	2	2	3	1	2					3	3	4	2	2	3	1	2	4	4	2	4	3	4	5	2	5	2	4	2	1	4	4	2	2	4	78	10	9	10	18	14	17
2	2	2	2	2	3	3	2	2	2	1	2					3	2	2	3	4	4	3	2	3	3	1	5	2	4	3	2	3	2	4	3	1	2	5	2	2	4	74	9	9	11	22	11	12
2	2	2	2	2	2	3	2	2	2	1	2					3	2	4	2	3	2	3	3	4	2	2	4	3	4	4	3	4	2	3	2	2	4	3	2	2	3	75	13	9	8	16	13	16
1	2	2	1	1	1	2	1	1	1	2	2					2	2	3	1	5	3	2	3	3	4	2	4	2	3	3	2	3	3	3	3	1	2	4	1	3	3	70	10	9	9	19	12	11
1	2	2	2	2	2	2	1	1	1	1	2					5	5	5	5	5	3	5	3	5	3	3	3	2	3	5	3	3	3	3	3	3	4	2	1	2	2	89	17	12	12	15	18	15
3	2	2	2	2	3	3	2	1	2	2	2					3	2	3	2	2	3	2	2	2	2	2	2	2	2	2	2	2	2	2	2	2	2	2	2	2	2	55	11	8	9	10	9	8
2	2	2	2	2	2	3	2	3	3	1	2					3	3	5	3	5	3	5	5	5	3	3	5	3	5	5	3	5	5	5	1	1	5	3	1	3	5	98	15	14	8	23	18	20
1	2	2	1	1	2	3	1	3	2	1	1	1	1	0	3	4	4	3	2	3	4	3	3	2	2	2	2	2	2	2	3	3	3	3	3	3	3	3	3	3	3	73	15	10	14	14	10	10
2	2	2	1	1	3	3	2	3	4	2	1	0	1	0	1	3	4	3	3	1	4	2	3	3	3	4	3	4	3	3	3	3	3	3	3	3	3	3	3	3	3	79	16	13	14	13	11	12
2	2	1	2	2	2	3	2	3	2	2	2					2	3	3	2	2	2	2	2	4	3	2	3	2	4	3	2	4	2	4	2	1	4	4	2	1	5	70	9	7	9	18	11	16
1	2	2	2	1	2	3	1	2	2	2	2					4	4	3	4	3	4	3	4	4	3	4	3	5	4	4	4	4	4	4	3	4	4	4	3	3	3	96	20	16	14	17	13	16
2	2	2	2	2	2	3	2	3	2	1	1	1	0	0	3	3	4	4	4	4	4	2	2	4	4	1	5	4	4	4	3	4	4	4	2	1	3	4	2	2	2	84	10	14	12	19	14	15
1	2	2	1	1	2	3	1	3	1	1	2	1	1	0	3	2	2	4	1	5	2	3	2	4	4	4	3	3	3	3	3	3	3	3	3	3	3	3	3	3	3	78	14	10	10	17	14	13
2	1	2	2	2	2	3	2	3	3	1	2					3	2	4	3	4	4	3	4	4	2	3	3	3	4	4	2	4	3	3	2	4	3	2	3	4	3	83	16	13	11	15	13	15
2	2	2	2	2	3	4	2	1	4	2	2					4	4	5	2	2	4	3	4	4	3	4	2	4	3	3	4	3	4	3	4	3	2	2	4	4	3	87	19	14	16	12	14	12
2	2	2	2	2	3	3	2	3	3	1	2					2	2	5	1	5	3	4	1	5	4	2	5	3	4	5	3	4	3	4	3	2	3	3	3	3	4	86	10	10	11	21	18	16
1	2	2	2	1	2	3	2	1	1	2	2					2	4	2	2	2	2	2	2	2	2	2	2	2	2	2	2	2	2	2	2	2	2	2	2	2	2	54	10	8	10	10	8	8
2	2	2	2	2	2	3	2	3	2	1	1	0	0	1	1	3	3	3	3	3	3	3	3	3	3	3	3	3	3	3	3	3	3	3	3	3	3	3	3	3	3	78	15	12	12	15	12	12
2	2	1	1	1	3	3	2	2	2	1	2	1	1	0	2	2	3	3	1	3	2	3	2	3	3	2	3	2	3	3	2	3	2	3	2	2	2	3	3	3	3	66	10	8	10	15	12	11
2	2	2	2	2	3	3	2	1	2	2	2					3	3	3	3	1	3	3	2	3	1	1	3	1	3	3	3	3	3	3	3	1	3	1	1	3	1	61	10	10	10	9	10	12
2	2	2	2	2	3	3	2	2	2	2	2					4	4	2	1	1	4	2	5	4	2	2	2	4	4	3	3	3	3	2	2	2	2	2	2	2	4	71	16	10	12	11	9	13
2	2	2	2	2	2	3	2	3	2	1	2	1	0	0	3	3	3	3	3	3	3	3	3	3	3	3	3	3	3	3	3	3	3	3	3	3	3	3	3	3	3	78	15	12	12	15	12	12
2	2	2	2	2	3	3	2	2	3	2	2					3	3	4	3	4	2	4	1	5	5	1	5	1	1	5	3	5	4	5	2	2	5	5	3	3	3	87	10	11	10	22	18	16
2	2	2	2	2	3	3	2	1	3	2	2					4	4	3	4	3	4	3	2	3	3	3	4	3	4	3	4	4	4	3	4	3	3	3	4	2	3	87	16	13	16	16	12	14
3	2	2	2	2	3	3	3	1	2	2	2					5	2	5	1	5	5	2	1	5	1	2	5	1	5	5	1	5	2	5	1	1	5	5	1	2	2	80	10	6	9	22	13	20
1	2	2	1	1	2	2	1	3	1	2	1	0	1	0	3	2	3	4	2	4	2	3	1	4	3	4	4	2	4	4	4	4	4	4	2	1	2	4	2	2	2	77	12	10	9	18	14	14
2	2	2	2	2	2	3	2	2	2	1	2	0	0	1	1	3	3	5	1	3	3	1	3	4	4	3	4	4	3	4	3	3	3	3	4	3	3	3	3	3	3	82	15	11	13	16	14	13
3	2	2	2	2	3	3	3	1	2	1	2					3	4	4	2	4	3	3	3	3	4	1	4	2	4	3	2	3	2	3	3	3	3	4	3	3	4	80	12	9	13	19	14	13
1	2	2	2	2	2	3	2	2	3	1	2					4	2	4	1	4	2	3	2	4	3	2	5	2	4	4	2	3	2	5	2	2	4	4	2	1	2	75	12	6	8	20	14	15
1	2	2	1	1	1	2	1	3	2	2	2					5	1	5	1	5	1	5	5	5	5	5	5	2	5	5	2	5	1	5	1	5	5	5	1	5	5	100	22	9	4	25	20	20
2	2	2	2	2	3	3	2	3	3	1	2	0	0	1	1	3	3	3	3	3	3	3	3	3	3	3	3	3	3	3	3	3	3	3	3	3	3	3	3	3	3	78	15	12	12	15	12	12
1	2	2	1	1	2	3	1	3	3	2	2					3	3	3	4	3	4	2	2	3	3	2	2	4	3	3	4	4	3	3	3	3	3	2	2	3	3	77	14	14	12	13	11	13
2	2	2	2	2	2	3	2	2	3	2	2	1	0	0	3	2	3	5	3	3	3	5	3	3	3	3	3	3	3	5	3	4	3	3	4	2	2	2	3	3	3	82	13	12	13	14	18	12
1	1	2	1	2	2	3	1	3	2	1	2	0	1	0	3	2	2	5	3	4	2	4	2	4	4	4	4	1	5	5	5	5	1	5	1	4	5	4	1	4	4	90	17	9	6	21	18	19
1	2	2	2	2	2	3	2	3	2	1	2	1	0	0	1	2	2	4	2	4	3	4	3	4	4	2	4	3	4	4	3	4	4	4	4	4	4	4	4	4	4	92	14	13	13	20	16	16
2	2	1	2	2	3	3	2	2	3	2	2					3	3	4	2	3	3	4	2	3	3	2	3	2	3	3	2	4	2	3	3	2	4	3	3	2	3	74	11	8	12	15	14	14
2	2	2	2	2	3	3	2	2	2	1	2	1	0	0	1	5	5	5	3	5	5	5	1	5	5	1	5	1	5	5	5	3	3	5	3	1	4	5	5	3	5	103	13	10	18	25	20	17
2	2	2	2	2	2	3	2	3	3	1	2	1	0	0	3	4	4	3	2	4	3	4	3	3	3	2	4	3	3	4	3	3	2	4	4	1	3	3	3	3	3	81	13	10	14	18	14	12
2	2	2	2	2	2	3	2	3	1	1	2					2	1	5	1	5	2	1	3	5	4	1	5	2	5	5	1	5	2	5	1	1	3	5	2	4	3	79	8	9	6	23	15	18
1	2	2	2	1	2	2	2	3	2	1	2					3	3	3	3	3	3	3	3	3	3	3	3	3	3	3	3	3	3	3	3	3	3	3	3	3	3	78	15	12	12	15	12	12
2	2	2	2	2	3	3	3	1	2	2	2					4	1	5	4	5	5	5	1	5	1	1	5	1	5	1	1	5	1	1	1	1	3	1	1	1	3	68	8	7	8	15	12	18
2	1	2	2	2	3	3	2	3	3	2	2					3	3	3	3	3	3	3	3	3	3	3	4	3	3	4	3	3	3	4	3	3	4	3	3	3	3	82	15	12	12	17	13	13
1	1	2	1	1	2	3	1	3	2	2	2	0	1	0	3	4	4	4	4	2	5	4	4	4	3	4	3	3	2	3	4	3	3	3	3	4	2	3	3	4	3	88	20	14	15	14	14	11
1	2	2	2	2	2	3	2	1	2	2	2					3	3	4	3	3	3	3	3	4	4	1	4	2	4	4	3	4	3	4	3	3	3	4	3	2	4	84	13	10	12	19	15	15
2	2	2	1	1	2	3	2	3	2	2	1	1	0	0	1	2	3	4	1	1	1	1	1	5	3	1	4	1	5	5	1	5	2	5	1	2	2	3	1	1	5	66	7	5	6	18	13	17
2	2	1	2	2	2	3	2	1	2	2	2	1	0	0	3	3	4	3	3	3	3	3	3	3	3	3	3	3	3	3	3	3	3	3	3	3	3	3	3	3	3	79	15	12	13	15	12	12
2	2	2	2	2	3	3	2	2	2	1	2					3	4	3	3	3	4	3	4	4	4	3	3	4	3	3	4	4	3	4	4	3	3	3	3	3	3	88	17	13	15	16	13	14
3	2	2	2	2	3	3	3	1	3	1	2					3	3	3	4	4	3	3	3	4	4	2	4	3	3	3	3	3	3	3	3	3	3	3	3	3	4	83	14	13	12	18	13	13
2	2	2	2	2	2	3	2	3	2	2	2					2	1	3	1	4	2	4	2	4	4	1	4	2	4	4	2	4	1	4	2	1	4	4	2	2	4	72	8	6	7	20	15	16
2	2	2	2	2	3	3	2	3	3	2	2					4	5	3	4	4	5	3	4	4	2	2	5	4	4	3	4	3	2	4	3	2	3	3	4	4	3	91	16	14	17	19	11	14
1	2	2	2	2	2	2	1	1	2	1	2					3	2	4	1	5	4	3	5	5	1	3	5	3	5	5	3	5	3	5	3	3	5	5	3	3	3	95	17	10	12	23	13	20
3	2	2	2	2	3	3	3	1	4	2	2					2	3	4	3	2	3	4	4	4	4	4	4	4	4	4	4	4	4	4	4	4	4	4	4	4	4	97	18	15	14	18	16	16
1	2	2	1	1	2	3	1	1	2	1	2					1	1	4	1	5	1	1	1	4	4	1	4	1	4	4	1	4	1	4	1	1	4	4	2	1	4	64	5	4	5	21	13	16
2	2	2	2	2	2	3	2	3	1	2	2	1	0	0	3	3	2	3	3	3	2	2	2	2	2	2	2	2	2	3	3	3	3	3	3	3	3	3	3	3	3	68	13	11	10	14	10	10
1	2	2	1	1	2	2	1	3	1	2	2	1	0	0	3	1	3	3	1	2	3	3	2	2	2	1	3	3	2	3	3	2	3	3	2	1	3	2	2	2	3	60	8	9	10	13	11	9
2	2	2	2	2	2	3	2	3	2	1	2					3	4	3	2	4	3	2	2	4	3	2	4	4	3	3	3	3	3	4	1	1	2	3	2	2	3	73	11	11	10	18	11	12
2	2	2	2	2	3	3	2	3	2	1	2					2	4	2	1	2	3	2	3	2	2	2	3	3	3	3	2	2	3	2	5	3	1	1	3	3	3	65	12	10	15	11	9	8
2	2	2	2	2	2	3	2	3	3	2	2	1	1	0	3	3	3	3	2	3	3	3	3	3	3	1	3	3	2	3	3	3	2	3	3	3	3	3	3	3	3	73	13	10	12	15	12	11
2	2	2	2	1	2	2	1	1	1	2	2	1	1	0	3	3	4	4	3	4	3	3	2	3	3	1	4	3	3	3	2	4	2	4	2	2	3	3	2	2	3	75	10	10	11	18	13	13
1	2	2	1	1	2	3	2	1	2	1	2	1	0	0	1	2	3	3	3	4	3	2	3	3	3	3	4	4	4	4	4	4	3	4	3	3	3	3	2	3	3	83	15	13	11	18	12	14
1	2	2	2	1	2	3	1	3	2	2	2	1	1	0	2	2	3	3	2	3	2	2	2	4	4	4	4	4	3	2	2	4	4	4	4	3	4	4	2	2	3	80	13	12	11	18	11	15
1	2	1	1	1	2	3	1	1	2	1	1	1	1	0	3	3	5	3	2	2	3	2	4	2	2	3	3	3	2	3	3	3	2	3	3	3	2	3	3	3	3	73	16	10	14	14	10	9
2	2	2	2	2	3	3	2	1	2	2	1	1	0	0	3	3	4	2	2	3	4	2	3	3	3	2	3	3	2	2	3	3	2	2	3	2	3	2	3	3	2	69	13	10	14	12	9	11
3	2	2	2	2	3	3	3	1	2	2	2					4	4	5	4	3	5	4	5	5	4	3	4	3	5	5	5	5	4	4	3	5	4	2	4	4	3	106	22	15	16	16	18	19
2	2	2	2	2	3	3	2	3	3	2	2					3	4	4	1	4	3	3	5	5	4	2	5	2	5	4	2	4	3	5	3	3	4	3	3	2	3	89	15	8	13	20	15	18
2	2	2	2	2	2	3	2	1	1	2	2	1	0	0	2	3	3	3	3	3	3	3	3	3	3	3	3	3	3	3	3	3	3	4	3	3	3	3	3	3	3	79	15	12	12	16	12	12
1	2	2	2	2	2	3	2	3	1	1	2					2	3	3	1	5	4	3	4	5	2	3	5	2	5	4	4	4	1	5	1	1	4	4	1	2	3	81	14	6	9	22	12	18
2	2	2	2	2	3	4	2	2	4	2	1	1	0	0	1	1	1	1	1	5	1	4	1	5	5	5	5	5	5	5	5	5	5	5	5	1	5	5	5	5	5	101	13	16	12	25	15	20
2	2	2	2	1	3	3	2	3	2	2	2					2	5	5	2	4	4	5	3	4	4	3	3	4	4	4	4	4	4	4	4	4	4	4	4	4	4	100	16	14	17	19	18	16
3	2	2	2	2	3	3	3	1	2	2	1	1	1	0	3	2	2	2	2	1	3	3	1	2	2	2	3	3	3	3	3	3	3	3	3	3	3	3	3	3	3	67	11	11	11	13	10	11
2	2	1	2	2	2	3	2	1	3	1	2	0	1	0	3	3	3	3	3	2	3	2	2	4	4	2	4	3	4	4	3	4	2	4	4	2	3	4	2	3	3	80	12	11	12	17	13	15
2	2	1	1	1	2	2	2	1	1	1	1	1	0	0	2	5	2	1	1	4	1	1	1	1	1	1	3	1	1	2	2	3	3	3	3	3	3	3	3	3	3	58	12	8	9	16	5	8
3	2	2	2	2	3	3	3	1	4	2	2					2	2	2	2	2	2	2	2	2	2	2	2	2	2	5	2	5	5	5	2	2	4	4	1	2	4	69	10	11	7	17	11	13
3	2	2	2	2	3	3	3	1	2	2	2	1	0	0	1	3	4	4	4	4	4	3	4	3	3	3	3	4	3	3	3	4	3	4	4	2	3	3	3	4	4	89	15	15	15	18	13	13
1	2	2	1	1	2	3	1	3	3	2	2					3	4	4	3	3	4	4	4	4	4	2	4	4	4	4	4	4	3	4	3	3	4	4	3	4	4	95	16	14	14	19	16	16
2	2	1	2	2	2	3	2	3	2	1	2					1	1	5	1	5	1	1	1	5	1	1	5	1	5	5	1	5	1	5	1	3	5	3	1	1	5	70	7	4	4	23	12	20
2	2	2	2	2	2	3	2	3	3	2	2					2	3	2	4	3	4	2	1	3	4	5	5	2	4	3	2	3	2	4	4	3	3	4	3	4	4	83	13	12	14	20	11	13
1	2	2	1	1	2	2	1	3	2	1	1	1	0	0	1	4	4	3	2	4	3	4	3	4	4	3	3	4	3	3	4	4	3	3	3	3	3	3	3	4	3	87	17	13	13	16	14	14
2	2	2	2	2	3	3	2	1	2	2	2	1	0	0	3	1	2	3	2	3	3	3	3	3	3	3	3	3	3	3	3	3	3	3	3	3	3	3	3	3	3	74	13	11	11	15	12	12
1	2	2	2	1	2	3	1	3	2	1	1	0	1	0	3	3	4	4	4	4	4	3	3	2	2	2	3	3	3	3	4	2	3	4	4	2	2	4	4	1	2	79	14	11	16	17	12	9
1	2	1	1	1	2	2	1	2	1	2	2					3	4	3	3	3	4	3	3	4	4	3	3	4	3	3	4	4	4	3	4	4	3	3	2	4	4	89	17	15	14	16	13	14
1	2	2	1	1	2	3	2	3	2	2	2					2	4	3	4	2	5	3	3	3	4	2	3	5	3	3	5	3	3	3	4	3	3	4	5	5	3	90	15	17	18	15	13	12
1	2	2	2	2	2	3	2	3	2	1	2					4	4	4	2	1	3	2	2	4	4	3	2	3	3	2	4	3	3	3	3	1	1	2	2	2	2	69	14	10	12	10	12	11
1	2	2	1	1	1	2	1	1	1	2	2					3	3	3	3	5	3	5	3	5	4	3	1	2	5	5	3	5	3	5	2	1	5	5	2	2	5	91	13	10	10	21	17	20
3	2	2	2	2	3	3	3	3	2	1	2					3	3	3	3	3	2	2	2	4	4	2	4	3	3	3	3	3	3	3	3	3	3	3	3	3	3	77	13	12	11	16	12	13
2	2	2	1	1	2	3	2	3	3	2	2					4	4	4	3	3	4	3	2	3	4	2	3	5	3	4	4	3	3	3	2	2	2	2	2	2	2	78	14	13	12	13	15	11
1	2	2	1	1	2	2	1	3	2	1	2	1	1	0	1	3	4	4	3	4	4	4	4	4	4	4	4	3	4	3	3	3	3	4	4	4	4	4	4	4	4	97	18	13	16	20	15	15
3	2	2	2	2	3	3	3	2	2	2	2					1	2	3	1	4	3	4	1	4	4	2	4	2	4	4	2	3	3	3	3	1	3	4	1	1	3	70	7	7	9	18	15	14
2	2	2	2	2	2	2	2	3	2	2	2					4	3	4	2	2	3	2	2	4	4	2	2	3	4	4	3	4	2	4	1	1	3	4	2	2	3	74	12	9	9	15	14	15
1	2	1	1	1	1	4	1	1	1	2	2	0	0	1	1	4	4	4	4	4	4	4	3	2	4	1	3	2	4	5	2	4	2	3	4	4	2	3	2	5	4	87	14	13	14	17	17	12
2	2	1	2	2	2	3	2	2	4	2	2	1	0	0	3	3	2	4	2	4	3	3	3	4	3	3	3	3	4	4	3	3	2	4	2	4	4	4	4	4	4	86	16	11	11	19	14	15
1	2	1	2	2	1	2	1	3	1	2	2	1	0	0	3	4	5	5	4	4	5	4	4	4	2	3	4	4	4	4	4	4	4	4	4	4	4	4	4	4	4	104	19	16	18	20	15	16
2	2	2	2	2	3	3	2	1	2	2	2					4	4	3	3	3	3	3	3	3	3	3	3	3	3	3	3	3	3	3	3	3	3	3	3	3	3	80	16	12	13	15	12	12
3	2	2	3	2	3	3	3	2	2	2	2	0	1	0	1	2	2	2	2	2	2	2	2	3	2	2	2	2	2	2	2	2	2	2	2	2	2	2	2	2	2	53	10	8	8	10	8	9
1	2	2	1	1	1	3	1	3	2	1	2					1	1	3	1	2	1	1	1	3	2	3	3	1	4	4	2	4	3	2	2	1	2	3	1	2	1	54	8	7	5	11	10	13
1	2	2	1	1	2	3	1	3	3	2	2					4	4	4	2	2	4	1	3	3	3	2	3	2	3	3	3	3	2	4	2	2	3	3	3	1	3	72	14	7	13	15	11	12
2	2	1	2	2	2	3	2	3	2	1	1	1	0	0	3	3	3	5	1	5	4	5	1	3	5	1	5	3	5	5	3	5	5	5	1	3	2	3	3	3	3	90	11	12	11	21	20	15
1	2	2	1	2	1	2	1	2	1	2	2	0	0	1	3	3	4	4	4	4	4	4	3	4	4	4	4	4	4	4	4	4	4	4	4	4	4	4	4	4	4	102	18	16	16	20	16	16
3	2	2	2	2	3	3	3	1	3	2	2	1	0	0	2	3	3	3	3	3	3	3	3	3	3	3	3	3	3	3	3	3	3	3	3	3	3	3	3	3	3	78	15	12	12	15	12	12
2	2	2	2	2	2	3	2	1	2	2	2					1	2	3	1	3	2	1	1	4	2	2	4	1	1	3	1	1	1	4	1	1	1	4	1	1	1	48	6	4	6	16	9	7
2	2	2	2	2	2	3	2	3	2	2	2					2	3	4	1	4	2	4	5	5	4	4	4	2	4	4	2	4	3	4	2	4	2	3	3	4	4	87	17	10	10	19	16	15
2	2	2	2	2	2	3	2	3	2	1	2	0	0	1	1	3	3	3	3	3	4	3	3	3	3	3	3	3	3	3	3	3	3	3	3	4	3	3	3	3	3	80	16	12	13	15	12	12
2	2	2	2	2	3	3	2	3	3	2	2	0	1	0	3	5	4	4	4	4	4	4	4	4	4	3	4	2	5	5	3	5	5	5	5	5	5	5	5	5	5	113	20	16	18	23	17	19
1	2	2	1	1	2	3	1	3	2	1	2					5	3	4	3	4	3	4	3	5	4	2	5	1	4	4	2	4	1	5	2	1	4	4	3	3	3	86	13	8	11	21	16	17
2	2	2	2	2	2	3	2	2	2	1	2					4	4	4	3	3	4	4	4	4	3	3	4	4	4	3	3	3	3	3	3	3	3	3	3	3	3	88	17	13	14	16	14	14
2	2	2	2	2	3	3	3	1	3	1	2	1	0	0	3	2	2	3	2	3	3	3	2	4	3	3	3	4	4	4	4	2	3	3	2	1	2	2	2	2	2	70	12	11	9	13	13	12
2	2	2	2	2	3	3	3	2	2	1	2					2	2	2	2	4	2	2	3	3	2	2	4	3	3	3	2	3	3	3	4	2	2	3	3	3	3	70	11	11	11	17	9	11
2	2	2	2	2	3	3	2	2	2	2	2					2	4	3	3	3	3	2	2	3	3	2	3	4	2	3	3	3	3	2	3	3	2	2	2	4	2	71	12	14	12	12	11	10
1	2	2	1	1	2	3	1	2	2	2	1	0	1	0	3	3	4	2	3	4	4	3	3	4	4	2	4	2	3	3	3	4	4	4	4	4	3	4	2	2	3	85	15	11	14	19	12	14
2	2	2	2	1	2	3	2	3	2	2	2	1	0	0	3	2	4	4	3	4	3	4	2	4	4	2	4	4	4	4	3	4	4	4	3	3	3	3	3	4	3	89	12	15	13	18	16	15
1	2	2	2	1	2	3	1	3	2	2	2					3	3	2	3	3	4	3	2	4	3	2	3	3	4	3	3	2	3	3	2	2	3	3	3	4	3	76	12	13	12	15	11	13
2	2	2	2	2	2	3	2	1	2	1	2	0	1	0	1	2	1	2	1	1	2	1	1	2	2	1	2	1	2	2	3	3	2	4	3	2	2	2	2	2	2	50	9	6	8	11	7	9
2	2	2	2	2	3	3	2	2	2	1	2					4	3	4	1	5	3	4	3	5	3	3	5	5	5	5	4	5	2	5	2	1	4	4	3	3	4	95	15	11	11	23	16	19
1	2	2	1	1	1	2	1	2	1	2	2	1	0	0	2	4	4	4	3	4	4	4	4	4	4	3	3	3	3	3	3	3	3	3	3	3	3	3	3	3	3	87	17	12	14	16	15	13
1	2	2	2	2	2	3	1	1	2	2	2					4	4	4	4	4	4	4	4	3	4	3	4	3	4	4	3	4	3	4	3	3	3	4	3	3	3	93	17	13	14	19	16	14
1	1	2	1	1	2	2	1	3	2	2	1	1	0	0	1	2	2	2	2	3	3	2	2	2	2	2	2	2	2	2	2	2	2	2	2	2	2	2	2	2	2	54	10	8	9	11	8	8
2	2	2	2	2	2	3	2	2	1	2	2					4	4	4	1	4	3	3	4	4	4	2	4	4	4	4	4	4	4	4	2	3	4	4	4	3	4	93	17	12	13	20	15	16
1	2	2	1	2	2	3	1	2	2	2	2	1	0	0	2	3	3	3	3	3	3	3	4	3	3	2	3	4	4	3	3	4	3	3	3	2	2	2	3	3	3	78	14	13	12	14	12	13
2	2	2	2	2	2	3	1	3	3	1	2					2	3	3	3	3	3	1	3	5	2	1	3	2	5	5	3	5	5	5	1	2	3	1	4	3	5	81	11	13	11	17	11	18
1	2	2	2	1	1	3	1	3	2	1	2					2	2	4	2	3	3	3	2	5	5	2	5	2	5	5	2	5	2	5	2	2	3	3	3	3	3	83	10	9	10	19	17	18
2	2	2	2	2	3	3	2	1	3	1	2	1	0	0	1	4	4	5	2	4	4	4	4	4	4	4	4	4	4	4	4	4	4	4	4	1	4	4	4	2	4	98	17	12	16	20	17	16
1	2	2	1	1	2	3	1	3	3	1	1	1	0	0	3	2	2	5	1	5	3	5	1	5	4	1	5	2	5	5	2	5	2	5	2	1	5	5	1	1	5	85	7	6	8	25	19	20
2	2	2	3	2	3	3	2	2	2	1	2					3	3	3	3	3	3	3	3	3	3	3	2	4	3	3	3	3	3	2	3	2	3	3	3	3	2	75	14	13	12	12	12	12
1	2	2	2	2	2	3	2	3	4	2	2	1	1	0	3	3	3	4	3	4	3	2	3	4	3	3	4	3	4	4	4	4	3	4	3	3	4	4	3	3	3	88	16	12	12	19	13	16
2	2	2	2	2	3	3	2	1	3	1	2					3	4	4	3	2	3	3	2	2	4	3	3	4	4	4	2	4	3	4	4	1	3	3	4	4	3	83	11	14	15	15	15	13
2	2	2	2	2	3	4	2	1	2	2	2					5	1	5	1	5	3	5	3	5	5	1	5	3	4	4	3	4	1	5	3	1	4	4	1	1	4	86	13	6	8	23	19	17
1	2	2	1	1	1	2	1	1	1	2	2					2	2	3	1	1	2	1	3	3	2	1	3	1	3	1	2	2	1	2	1	1	1	2	1	2	2	46	9	5	6	10	7	9
2	2	2	2	2	3	3	3	2	3	1	2	0	1	0	2	2	2	2	2	2	2	2	3	2	2	2	3	3	4	4	2	4	2	4	2	2	4	4	2	2	4	69	11	9	8	17	10	14
2	2	2	2	2	3	3	2	3	3	1	2					3	3	3	3	3	3	3	3	3	3	3	3	3	3	3	3	3	3	3	3	3	3	3	3	3	3	78	15	12	12	15	12	12
1	2	2	1	1	2	2	1	3	2	2	1	1	0	0	1	3	3	3	3	3	3	3	3	3	3	3	3	3	3	3	3	3	3	3	3	3	3	3	3	3	3	78	15	12	12	15	12	12
2	2	2	2	2	3	3	3	2	3	2	2					4	3	4	2	3	3	3	4	4	3	4	3	3	4	4	4	4	3	3	3	3	1	2	1	3	3	81	19	11	10	14	14	13
2	2	2	2	2	3	3	2	3	2	2	2					2	3	3	3	3	4	3	3	3	3	3	3	3	3	3	3	3	3	3	3	3	3	3	3	3	3	78	14	12	13	15	12	12
2	2	2	2	2	3	3	2	2	2	1	2					2	3	4	2	4	2	4	2	4	4	1	4	4	4	4	4	4	4	4	1	1	4	4	2	3	2	81	10	13	8	18	16	16
2	2	2	2	2	2	3	2	3	2	1	1	0	1	0	3	2	2	2	2	2	2	2	2	3	3	2	3	3	3	2	3	4	1	4	1	1	5	2	1	1	1	59	10	7	6	12	9	15
1	2	2	1	1	2	3	1	2	2	1	2					3	3	5	3	3	5	4	5	4	4	3	4	4	4	4	4	4	2	5	2	1	5	2	1	2	2	88	16	11	11	16	17	17
2	2	2	2	2	3	3	2	1	2	1	2					2	2	2	2	5	4	5	2	5	5	1	5	2	2	5	2	5	2	2	1	2	2	2	2	2	2	73	9	8	9	16	17	14
3	2	2	2	2	4	3	3	1	3	2	2					3	3	4	1	1	3	2	3	5	4	3	5	1	5	5	3	4	3	5	2	1	4	4	3	2	3	82	13	7	11	18	15	18
1	2	2	2	2	3	3	2	3	2	1	2					2	2	3	2	3	3	2	2	3	3	2	3	3	3	4	2	4	2	4	2	2	4	4	3	3	4	74	10	10	10	18	12	14
3	2	2	2	2	2	3	2	3	2	1	2	1	1	0	1	4	4	4	4	4	4	4	4	4	4	3	4	4	3	4	4	4	4	4	3	4	3	4	4	3	4	99	19	15	15	20	16	14
2	2	2	2	2	3	2	2	3	2	2	2	1	0	0	3	5	3	4	2	4	3	3	1	4	4	2	4	3	4	4	3	4	3	4	2	1	4	3	2	2	4	82	12	10	10	19	15	16
1	2	2	1	1	2	2	1	3	2	2	2					2	2	2	1	5	2	2	3	4	4	2	4	2	4	3	2	4	2	4	2	2	4	4	2	2	3	73	11	7	8	20	11	16
2	2	1	2	2	3	3	2	1	2	1	2	1	0	1	1	3	4	5	4	3	3	3	4	3	4	4	4	4	4	4	4	4	4	4	4	4	4	4	4	4	4	100	19	16	15	19	16	15
3	2	2	2	2	3	2	3	1	2	2	2					1	2	2	2	5	3	4	4	4	4	2	5	3	4	3	2	4	1	3	1	1	2	4	1	2	2	71	10	8	7	19	13	14
1	2	1	2	2	2	3	2	1	2	1	1	0	0	1	3	4	5	2	3	3	5	2	3	3	2	4	3	5	3	3	5	3	5	3	4	2	3	3	4	3	3	88	18	16	18	15	9	12
1	2	2	2	2	2	3	1	3	2	2	2					4	3	5	3	3	3	3	3	2	3	3	3	3	3	4	3	3	3	3	3	3	3	3	3	3	3	81	16	12	12	15	15	11
2	2	2	2	2	3	3	2	1	2	2	2					2	4	3	2	3	3	4	2	3	3	3	3	3	3	3	3	3	3	3	3	3	3	3	3	3	3	77	13	11	13	15	13	12
2	2	2	2	2	2	3	2	1	2	2	2					2	2	2	2	2	2	2	2	4	4	2	4	3	3	3	2	4	4	4	4	3	3	4	3	2	4	76	11	11	11	18	11	14
2	2	2	2	2	2	3	2	3	3	2	2					2	4	3	1	4	2	2	2	4	2	2	4	2	3	4	3	3	2	4	3	2	3	3	2	2	2	70	11	7	11	17	11	13
2	2	2	1	1	2	3	2	3	2	2	1	1	0	0	3	3	3	3	3	4	5	5	3	3	5	3	3	3	4	4	3	4	3	4	3	3	3	4	3	3	3	90	15	12	14	18	17	14
2	2	2	2	2	3	3	3	3	4	1	2	1	0	0	3	3	4	3	3	3	3	3	3	3	3	3	3	3	4	3	3	3	3	3	3	3	3	3	3	3	3	80	15	12	13	15	12	13
1	2	2	2	1	2	3	2	3	2	1	2					2	2	1	2	1	2	2	2	4	4	3	4	3	4	4	3	5	3	4	2	3	3	3	3	3	3	75	13	11	9	15	11	16
2	2	2	1	1	3	3	2	3	2	2	2					2	3	4	1	5	2	2	2	5	2	3	5	2	5	5	2	4	2	5	2	2	4	4	2	3	3	81	11	8	9	22	13	18
1	2	2	1	1	2	3	1	3	2	2	2					2	4	3	3	2	3	3	2	3	4	2	4	1	2	3	2	3	1	2	3	2	2	3	3	2	2	66	10	7	13	13	13	10
2	1	2	2	2	3	4	2	3	4	2	1	0	0	1	3	3	2	4	2	3	2	3	2	5	3	2	4	3	4	2	3	4	4	4	3	2	3	3	2	4	3	79	12	13	9	17	12	16
2	2	2	2	2	3	3	2	3	4	1	2					3	3	3	2	4	2	3	3	4	3	2	4	3	3	3	3	3	3	3	3	3	3	3	3	3	3	78	14	11	11	17	12	13
2	2	1	1	1	1	3	2	3	1	2	1	1	0	0	3	3	4	4	4	5	5	4	2	4	4	2	4	3	4	4	4	4	3	4	3	4	4	4	2	4	4	96	15	14	14	21	16	16
2	2	2	2	2	3	3	2	1	2	1	2					3	3	3	3	3	3	3	3	3	3	3	3	3	3	3	3	3	3	4	3	2	2	3	2	2	3	75	14	11	11	16	12	11
1	2	2	1	1	2	3	2	2	2	2	2	1	0	0	1	4	4	4	4	3	4	1	4	4	1	4	3	4	2	3	4	3	4	4	4	4	4	3	4	3	4	90	20	15	16	17	9	13
1	2	2	1	1	1	2	1	3	2	1	1	1	0	0	3	2	5	5	3	3	4	1	5	3	1	3	3	5	5	5	5	5	5	3	5	5	3	3	5	5	3	100	20	18	19	15	12	16
2	2	2	2	2	3	3	2	1	3	2	2					3	4	4	2	5	4	4	4	4	4	1	4	4	5	5	4	5	1	4	2	1	2	4	1	2	4	87	13	9	11	21	17	16
2	2	2	2	2	3	3	2	3	3	2	2					2	4	2	4	5	4	2	1	5	3	1	5	5	5	3	5	5	3	5	2	1	2	3	3	3	5	88	10	15	13	23	10	17
1	2	2	1	1	2	3	1	3	3	1	2	1	0	1	3	4	5	3	4	4	5	2	3	4	2	3	4	4	4	4	5	3	3	2	4	3	3	3	4	4	4	93	18	15	18	17	11	14
2	2	2	2	2	3	3	2	2	4	2	2					2	4	3	1	3	2	3	3	3	3	2	3	3	2	3	2	4	2	2	4	2	1	3	2	1	4	67	11	7	12	15	12	10
4	2	2	2	2	4	3	3	1	3	1	2	1	0	1	3	3	3	3	3	4	3	3	4	4	3	4	5	5	5	5	3	4	1	5	2	3	3	4	3	2	3	90	17	11	11	21	14	16
1	2	2	2	1	2	3	2	3	1	2	2					1	5	4	2	4	2	4	1	3	3	1	3	3	3	3	4	4	2	3	3	3	3	3	3	3	3	76	10	10	13	16	14	13
2	2	2	2	2	3	3	2	3	2	1	2	1	0	0	2	3	2	5	1	3	2	2	2	5	5	2	5	2	5	5	2	5	2	5	1	1	5	5	1	2	2	80	10	7	6	20	17	20
2	2	2	2	2	2	3	2	3	3	2	2	1	0	0	3	3	4	5	3	2	3	4	2	4	2	2	4	3	4	3	3	4	1	4	3	3	4	4	3	3	3	83	13	10	13	17	14	16
2	2	2	2	1	3	3	2	3	3	2	2					2	4	4	2	5	2	4	3	3	2	1	5	2	4	5	3	4	1	4	3	3	4	3	4	3	4	84	12	8	13	21	15	15
1	1	2	1	1	2	3	1	2	3	2	1	1	0	0	3	3	4	5	3	4	5	2	2	4	2	3	3	4	4	4	4	4	5	3	4	5	1	3	2	4	4	91	17	16	15	17	13	13
2	2	2	2	2	3	3	2	3	1	1	2					3	4	4	3	3	4	4	4	4	2	3	3	3	4	4	4	4	3	3	2	4	4	4	3	4	4	91	18	13	13	17	14	16
2	2	2	2	2	3	3	2	1	3	1	2					2	1	5	1	5	1	1	1	5	5	5	5	1	5	5	1	5	1	5	1	1	5	5	5	1	5	83	10	4	8	25	16	20
2	2	2	2	2	3	3	2	1	3	2	2					2	2	3	2	2	2	2	1	4	4	2	4	2	4	4	2	4	1	4	2	1	2	2	2	2	2	64	8	7	8	14	13	14
2	2	2	2	2	3	3	2	3	2	2	2	1	0	0	1	4	4	4	4	3	4	4	4	4	4	3	3	5	4	3	4	3	4	3	4	4	3	4	4	4	4	98	19	17	16	17	15	14
1	2	2	1	1	2	3	1	3	4	2	2	1	0	0	3	2	2	3	3	3	3	3	3	3	3	3	3	3	3	3	3	3	3	3	3	3	3	3	3	3	3	76	14	12	11	15	12	12
2	2	2	2	2	1	3	2	1	2	2	2					2	2	4	4	2	2	2	2	2	3	3	3	2	2	2	2	2	3	3	2	3	2	2	2	2	3	63	12	11	8	13	11	8
2	2	2	2	2	3	3	2	1	2	1	2					2	2	2	2	2	2	2	2	2	2	2	2	2	2	2	2	2	2	2	2	3	3	1	3	2	2	54	11	8	9	9	8	9
1	2	2	1	2	2	2	1	1	1	1	2	0	0	1	1	4	2	4	1	5	5	4	4	4	4	4	4	4	4	4	4	4	4	4	4	4	4	4	4	4	4	101	20	13	15	21	16	16
2	2	2	2	2	3	3	2	1	3	1	2					4	4	4	2	4	4	2	3	4	4	2	4	4	4	4	3	4	2	4	2	2	3	2	2	2	3	82	14	10	12	17	14	15
2	2	2	2	2	2	3	2	1	2	2	2	0	1	0	3	2	3	3	3	3	3	3	3	3	3	3	4	3	3	3	3	3	3	3	3	3	3	3	3	3	3	78	14	12	12	16	12	12
1	2	2	2	2	2	3	1	3	2	1	2	1	0	1	3	3	4	4	4	3	2	2	2	4	3	3	4	3	3	3	3	3	2	4	3	1	4	4	2	4	3	80	12	13	11	18	12	14
2	2	2	2	2	3	4	2	1	4	2	2					2	2	5	2	4	2	4	2	5	4	1	4	2	4	4	2	4	2	3	3	2	4	4	2	3	4	80	9	9	9	19	17	17
2	2	2	1	1	1	2	2	2	2	2	2					5	5	3	5	3	5	3	1	5	3	3	3	3	3	3	3	3	1	3	3	3	3	3	3	3	2	83	15	12	16	14	12	14
2	2	2	2	2	2	2	2	3	2	2	2					2	3	3	3	3	4	4	2	3	3	3	3	2	3	3	2	3	3	2	3	3	3	2	3	3	3	74	12	11	13	13	13	12
2	2	2	2	2	3	3	3	1	2	2	2	1	0	0	1	4	4	3	3	3	3	3	3	3	3	3	3	3	3	3	3	3	3	3	3	3	3	3	3	3	3	80	16	12	13	15	12	12
1	2	2	2	2	3	4	1	1	4	1	2					4	4	3	2	4	3	3	2	3	3	2	3	3	3	4	3	4	2	4	3	2	2	3	4	2	4	79	13	9	14	18	13	12
2	2	2	2	2	3	3	2	2	3	2	2	1	0	0	3	3	4	2	2	2	3	2	3	4	3	3	2	4	2	1	4	3	3	3	3	4	2	2	4	4	2	74	17	13	14	11	8	11
1	2	1	2	1	2	3	2	3	2	1	2	1	0	0	1	4	3	3	3	4	3	3	3	4	3	3	4	2	4	4	2	2	3	3	3	3	3	3	3	3	3	81	15	11	12	17	13	13
1	2	2	1	1	1	2	1	1	2	2	2					3	3	3	3	3	4	2	3	4	4	4	4	3	4	4	3	3	3	4	3	2	3	3	3	3	3	84	15	12	13	17	13	14
2	2	2	2	2	2	3	2	3	2	2	2					2	3	4	3	2	2	1	2	2	1	1	2	3	3	2	3	3	3	2	2	2	2	2	2	2	2	58	10	11	9	10	8	10
2	2	2	2	1	2	3	2	3	3	2	1	0	1	0	3	3	2	4	3	5	2	3	2	3	4	2	4	2	4	4	2	4	4	4	2	3	4	5	2	3	4	84	12	12	8	22	15	15
2	2	2	2	2	2	4	2	1	3	2	2					3	3	4	2	3	4	4	2	4	5	4	3	2	4	4	3	4	1	3	3	2	4	4	2	2	4	83	14	7	12	17	17	16
2	2	2	2	2	2	3	2	3	1	1	2	1	0	0	2	4	2	3	1	2	3	3	3	4	4	2	4	3	4	4	3	4	3	4	2	3	4	3	2	3	4	81	15	10	9	17	14	16
2	2	1	2	2	3	3	3	2	2	2	2					3	2	3	2	2	3	4	2	4	4	2	3	3	4	4	3	4	4	4	3	3	4	4	1	3	4	82	13	12	9	17	15	16
2	2	2	2	2	2	3	2	3	2	2	2					3	3	4	3	4	4	4	3	3	3	2	3	3	4	4	4	3	2	4	3	3	3	2	2	3	3	82	15	11	12	16	15	13
2	2	2	2	2	3	3	2	2	3	1	2	1	0	0	1	3	4	5	1	4	5	5	1	4	4	2	4	1	4	4	3	4	2	4	2	2	4	4	2	2	2	82	11	6	13	18	18	16
2	2	2	2	2	3	3	2	1	3	2	2					3	4	4	2	4	3	4	4	4	4	2	4	4	4	4	2	4	2	4	3	2	3	3	2	2	4	85	13	10	12	19	16	15
1	2	2	1	1	2	2	1	3	2	1	2					2	1	4	1	4	3	4	3	4	4	3	4	2	4	4	3	4	4	4	2	3	4	4	2	4	4	85	14	11	8	20	16	16
1	2	2	1	1	1	3	1	1	2	1	2	0	0	1	3	3	3	3	3	3	3	3	3	3	2	3	4	1	2	4	3	2	3	4	2	3	3	4	2	3	3	75	15	10	10	18	12	10
2	1	1	2	2	3	3	2	3	4	2	1	1	1	1	3	4	1	5	1	4	3	1	1	5	1	1	5	2	5	5	1	5	1	5	1	2	4	4	1	1	5	74	9	5	6	23	12	19
2	2	2	2	2	3	3	2	3	2	1	2					1	2	2	1	2	3	2	2	2	2	2	2	2	2	2	2	2	2	2	1	2	2	2	2	2	2	50	9	7	8	10	8	8
3	2	2	2	2	3	2	3	3	2	2	2					3	3	4	2	4	2	4	2	4	4	2	4	2	4	4	4	4	2	4	1	1	2	4	1	1	4	76	12	7	7	20	16	14
2	2	2	2	2	3	3	2	3	4	2	2	1	0	0	3	5	5	4	5	4	5	5	4	3	4	5	4	3	3	3	5	3	5	3	5	3	3	3	5	4	4	105	22	17	20	18	16	12
1	2	2	1	1	2	2	1	2	2	2	1	0	1	0	3	4	5	3	5	3	5	2	4	3	3	4	3	2	2	4	5	4	5	3	5	3	2	2	5	5	3	94	20	17	20	14	12	11
2	2	2	2	2	3	3	2	3	2	1	2					2	2	2	2	4	3	2	2	3	4	2	5	2	3	4	2	4	1	5	2	1	2	2	2	2	2	67	9	7	9	18	12	12
2	2	2	1	1	3	3	2	3	2	1	2					3	3	4	2	4	3	3	2	3	3	2	4	2	3	3	2	3	4	4	2	2	3	3	2	2	3	74	11	10	10	18	13	12
3	2	2	2	2	4	3	2	2	4	1	2	1	0	0	1	3	3	4	3	3	3	3	3	3	3	3	3	3	3	3	3	3	3	3	3	3	3	3	3	3	3	79	15	12	12	15	13	12
2	2	2	2	2	3	3	2	3	2	2	2	1	0	0	1	3	4	3	2	3	3	2	2	3	3	3	3	4	3	3	3	4	3	4	2	2	2	2	2	2	2	72	13	11	11	14	11	12
1	2	1	1	1	2	3	1	3	3	2	1	0	0	1	3	4	4	4	3	3	4	2	3	4	3	2	3	3	3	3	3	3	3	3	2	3	2	3	2	3	3	78	15	12	12	15	12	12
4	2	1	2	2	4	3	3	1	3	2	2	1	0	0	1	3	4	3	4	3	4	4	3	4	4	3	4	3	4	4	2	3	3	4	2	3	3	4	3	3	3	87	14	13	13	18	15	14
1	2	2	2	2	2	3	2	3	1	2	2					2	2	4	2	5	1	1	1	5	5	2	5	2	5	5	3	4	2	5	2	2	5	5	2	2	4	83	10	8	7	24	15	19
2	2	2	1	1	3	3	2	1	2	1	2	1	0	0	3	2	2	5	2	2	2	3	2	5	5	1	5	2	4	5	2	4	2	4	1	2	4	4	2	2	5	79	9	8	7	20	18	17
1	2	1	2	2	2	3	2	3	2	1	2	1	0	0	3	3	4	3	4	3	4	3	3	5	3	3	3	3	3	3	3	3	3	3	3	3	3	2	2	3	3	81	15	13	13	14	12	14
2	2	2	2	2	2	3	2	3	2	1	2	1	0	0	3	3	4	3	4	3	4	3	3	3	3	3	3	3	3	3	4	3	3	3	3	3	3	3	4	4	3	84	16	14	15	15	12	12
2	2	2	2	2	3	3	2	2	3	1	2	1	0	0	3	2	4	4	1	4	4	2	3	4	3	3	4	3	3	3	3	4	3	4	4	1	4	3	3	3	3	82	12	10	15	18	12	15
1	2	2	1	1	2	4	1	1	3	2	2					3	3	2	2	4	4	3	2	4	3	2	3	3	3	3	3	3	3	3	3	2	3	2	3	3	3	75	12	11	13	15	11	13
2	1	2	2	2	3	3	2	1	4	2	2	1	0	0	3	3	4	4	4	4	4	4	4	4	4	4	4	4	4	4	4	4	4	4	4	4	4	4	4	4	4	103	19	16	16	20	16	16
2	2	2	2	2	3	3	3	1	2	2	2					4	5	5	1	3	4	4	1	1	4	3	4	3	4	3	3	4	4	4	3	1	3	4	4	5	5	89	12	13	16	20	16	12
2	2	2	1	1	2	3	2	3	2	1	2					3	3	3	3	2	2	2	2	2	2	2	2	2	2	2	2	3	3	3	3	3	4	3	3	3	3	67	12	11	11	13	9	11
3	2	2	2	2	3	3	3	2	2	1	1	0	1	0	2	1	2	5	1	5	2	2	1	5	5	1	5	3	4	5	2	5	2	5	2	2	4	5	2	2	4	82	7	8	8	24	17	18
1	2	2	1	1	2	3	2	2	3	1	1	0	1	0	1	3	3	3	3	3	3	3	3	3	3	2	3	4	3	3	3	3	3	3	4	4	2	3	3	3	3	79	15	13	13	15	12	11
1	2	2	2	1	2	3	1	3	1	2	2					3	4	2	4	2	4	3	3	3	2	2	2	3	4	4	5	2	4	5	4	3	1	4	4	4	5	86	16	15	16	18	11	10
2	2	2	2	1	2	3	2	3	2	1	2	1	0	0	3	5	5	5	5	5	5	5	5	5	5	5	5	5	5	5	5	5	5	5	5	5	5	5	5	5	5	130	25	20	20	25	20	20
1	2	2	2	2	2	3	1	1	1	1	2	1	0	0	3	3	3	3	3	3	3	3	3	3	3	3	3	3	3	3	3	3	3	3	3	3	3	3	3	3	3	78	15	12	12	15	12	12
1	2	2	1	1	2	2	1	3	2	1	2					1	1	1	1	4	1	1	5	4	1	1	1	1	4	4	1	4	1	4	4	1	4	4	4	1	4	63	9	4	10	17	7	16
2	2	2	2	2	2	3	2	3	3	2	2					3	4	2	2	1	2	1	3	2	2	2	2	3	2	2	3	3	2	2	2	3	2	2	3	2	3	60	14	9	11	10	7	9
2	2	2	2	2	3	3	2	3	4	2	2					2	2	4	1	2	3	3	2	3	4	2	4	2	3	4	2	4	3	4	2	1	3	4	2	2	2	70	9	8	9	16	15	13
1	2	2	2	2	2	2	1	1	2	1	2	1	0	0	3	3	2	2	2	4	1	2	2	4	4	1	5	3	3	2	3	2	3	5	2	2	2	2	2	2	2	67	11	10	7	18	10	11
3	2	2	3	2	3	3	3	2	3	1	2	1	0	0	1	2	4	3	1	3	3	3	4	2	2	3	3	3	3	3	3	3	4	4	5	3	3	3	3	3	3	79	15	11	15	16	11	11
1	2	2	2	2	2	3	2	3	2	2	2					3	3	3	3	3	3	3	3	3	3	3	3	3	3	3	3	3	3	3	3	3	3	3	3	3	3	78	15	12	12	15	12	12
2	2	2	2	2	3	3	2	2	3	2	2					4	4	4	3	4	4	4	4	4	5	3	4	4	4	4	3	4	4	4	4	3	3	3	3	4	4	98	17	15	15	19	17	15
4	2	2	2	2	4	3	3	1	2	2	2	1	0	0	3	4	5	3	2	3	3	4	4	4	3	2	3	4	4	4	4	4	4	4	2	4	4	4	3	3	3	91	18	13	13	17	14	16
2	2	2	2	2	3	4	2	1	3	2	2					2	4	3	3	5	3	3	2	3	3	2	5	3	3	4	3	3	3	4	4	1	2	3	4	4	4	83	10	13	15	21	13	11
1	2	2	2	1	2	3	1	2	2	2	2					3	4	3	3	4	4	3	4	3	2	3	4	4	3	3	2	4	3	4	3	3	3	3	2	3	3	83	15	13	13	18	11	13
2	2	2	2	2	3	3	2	3	3	2	2					3	3	4	2	5	3	3	3	3	3	3	3	3	3	3	3	3	3	3	3	3	3	3	3	3	3	80	15	11	12	17	13	12
3	2	2	2	2	3	2	3	1	2	2	2					3	3	4	2	4	4	2	2	4	4	3	4	3	4	4	3	4	3	4	2	3	3	4	2	2	3	83	14	10	11	19	14	15
2	2	2	2	2	2	3	2	3	2	2	2					3	5	3	2	4	5	4	3	4	4	3	4	4	3	4	3	4	1	4	2	3	3	4	4	5	3	91	15	12	16	19	15	14
2	2	2	2	2	2	2	2	3	2	1	2					3	2	3	1	2	3	3	3	3	2	3	3	2	4	5	3	3	3	3	2	2	3	3	3	2	3	72	14	8	10	14	13	13
2	2	2	2	2	3	4	2	1	2	2	2					2	5	5	1	5	5	5	3	5	4	1	5	3	5	4	3	4	1	5	1	1	5	5	2	3	3	91	10	8	13	23	18	19
3	2	2	2	2	3	3	3	1	3	1	2	1	0	0	3	1	2	2	2	4	2	4	2	4	4	4	4	2	4	4	2	4	2	5	1	1	4	5	1	2	5	77	10	8	6	23	14	16
1	2	2	1	1	2	3	2	3	3	1	1	0	1	0	3	3	3	4	2	4	3	3	2	4	4	2	4	2	4	4	2	4	1	4	2	1	4	4	2	2	4	78	10	7	10	20	15	16
3	2	2	2	2	3	3	3	2	3	1	2					1	2	3	1	3	2	2	1	3	3	2	3	1	3	3	2	3	2	3	2	1	2	3	2	1	3	57	7	5	8	15	11	11
1	2	2	1	1	2	3	1	1	4	2	2					5	3	5	1	3	4	5	5	5	3	2	4	1	5	5	3	5	1	5	3	5	3	4	1	3	5	94	20	6	11	21	18	18
2	2	2	2	2	3	4	2	1	2	1	2					2	2	4	2	2	3	4	4	3	3	2	3	1	4	4	3	4	3	4	3	1	1	3	2	2	3	72	12	8	10	15	15	12
2	2	2	2	2	3	2	2	3	2	2	2					1	5	5	2	2	2	1	1	1	2	2	1	1	1	1	1	1	1	1	1	1	1	1	1	1	1	39	6	5	9	6	9	4
1	2	2	1	1	2	2	1	1	1	2	1	0	1	1	3	3	5	5	5	2	5	1	2	2	2	1	4	5	3	3	5	2	5	5	5	3	2	5	5	5	3	93	14	20	20	19	11	9
2	2	2	2	2	2	3	2	3	3	1	2	1	0	0	1	3	2	3	1	3	3	4	2	4	3	2	4	1	4	4	2	4	3	4	1	2	4	4	2	2	4	75	11	7	8	19	14	16
1	2	2	2	1	2	3	2	3	3	2	2	1	0	0	1	2	2	4	1	2	2	1	2	4	4	1	4	2	4	4	2	4	1	4	1	1	3	4	1	2	4	66	8	6	6	18	13	15
2	2	2	2	1	3	4	1	2	3	1	1	1	0	0	3	1	1	3	3	4	1	1	1	4	3	1	4	1	5	3	1	4	2	4	1	1	1	5	1	1	4	61	5	7	4	21	10	14
2	2	2	2	2	2	3	2	3	3	1	1	1	1	0	3	4	4	4	3	4	3	4	3	4	3	3	4	4	4	4	3	4	3	3	4	3	3	4	4	4	4	94	16	14	15	19	15	15
2	2	2	1	1	2	2	1	2	2	2	2					2	2	2	2	3	3	3	3	3	3	3	3	3	3	3	3	3	3	3	3	3	5	5	1	1	1	72	14	9	9	15	11	14
1	2	2	1	1	2	3	2	3	3	2	2					2	2	2	2	3	2	3	2	3	2	2	3	2	2	2	2	2	2	2	2	2	2	2	2	2	2	56	10	8	8	12	9	9
1	2	2	2	1	2	3	2	1	3	1	2	1	0	0	2	4	4	3	3	2	3	3	4	3	3	2	2	4	2	3	3	3	4	2	4	3	3	2	4	4	4	81	16	15	15	12	12	11
1	2	2	2	1	2	3	1	1	3	2	2					2	3	4	2	3	3	4	2	4	4	1	4	2	4	4	2	3	3	4	2	2	3	4	2	3	4	78	9	10	10	19	16	14
2	2	2	2	2	2	3	2	3	2	2	2					1	2	3	2	3	2	3	1	4	4	2	4	1	4	4	2	4	2	4	2	2	4	4	2	2	4	72	8	7	8	19	14	16
2	2	2	2	2	3	3	2	2	3	1	2					5	3	3	5	4	5	5	5	4	5	5	5	5	4	5	5	5	5	5	5	1	5	4	4	3	3	113	21	18	17	21	18	18
1	2	2	2	2	2	3	2	3	3	2	1	1	1	0	3	3	4	4	4	4	3	4	3	4	4	3	4	4	4	4	4	4	4	4	3	3	4	4	2	3	3	94	16	15	12	19	16	16
1	2	2	2	2	2	3	2	3	2	1	1	0	1	0	3	3	3	3	2	3	3	2	2	4	2	3	3	2	3	3	3	3	3	3	3	3	3	3	3	3	3	74	14	10	12	15	10	13
1	2	2	1	1	2	2	1	3	2	2	1	0	1	0	2	3	3	4	3	3	3	3	3	3	3	3	3	3	3	3	3	3	3	3	3	3	3	3	3	3	3	79	15	12	12	15	13	12
1	2	2	2	2	2	2	1	3	2	1	2	1	0	0	1	3	4	2	1	3	4	3	3	3	3	3	3	3	3	3	3	3	3	3	3	2	3	3	3	3	3	76	14	10	14	15	11	12
1	2	2	1	1	3	2	1	3	2	1	2	1	0	0	1	3	4	4	4	3	4	4	4	3	4	3	4	3	3	4	4	3	2	3	2	3	3	2	2	3	4	85	17	12	12	16	16	12
4	2	2	2	2	4	3	3	1	2	2	2					5	3	5	2	5	5	4	2	5	4	4	4	4	4	4	4	4	4	4	4	4	4	4	4	4	4	104	19	14	16	21	17	17
1	2	2	2	2	2	3	2	3	1	1	2					1	4	4	3	4	5	4	3	4	4	2	5	3	2	3	3	4	2	5	5	1	2	2	3	3	2	83	10	11	17	18	15	12
3	2	2	2	2	3	2	2	1	1	2	2					3	4	3	2	4	2	3	2	4	2	2	4	3	2	4	4	4	4	4	2	2	2	3	4	2	4	79	13	11	12	19	12	12
2	2	1	2	2	2	3	2	3	3	1	2	1	1	1	3	3	2	5	1	5	3	5	1	5	5	3	5	1	5	5	3	3	2	4	2	1	4	4	1	1	3	82	11	5	8	21	20	17
2	2	1	2	2	2	2	3	3	3	2	1	1	0	0	3	3	3	4	2	5	3	3	2	4	3	2	5	3	4	4	3	5	2	5	2	2	2	2	2	3	2	80	12	10	10	19	14	15
1	2	2	1	1	1	2	1	3	1	2	2					4	5	3	3	3	3	3	2	4	3	3	4	3	3	3	3	3	4	4	3	2	3	3	3	3	3	83	14	13	14	17	12	13
3	2	2	2	2	2	3	2	3	3	1	2					3	3	4	3	3	3	3	3	3	3	3	3	3	3	3	3	3	3	3	3	3	3	3	3	3	3	79	15	12	12	15	13	12
1	2	2	1	1	2	3	1	3	2	2	2	1	1	0	3	5	5	4	5	3	4	3	4	4	3	4	3	4	2	3	5	3	4	3	5	4	2	3	4	4	3	96	22	17	18	15	13	11
1	2	1	1	1	1	2	1	1	2	1	1	1	1	0	3	2	4	3	1	1	2	2	2	2	3	2	3	2	2	2	3	3	3	3	3	3	3	3	3	3	3	66	12	9	12	13	10	10
2	2	2	2	2	3	3	2	1	2	1	2	1	1	0	3	2	2	5	2	4	3	4	2	4	4	3	4	4	4	4	2	2	2	4	1	1	3	3	1	2	2	74	10	10	7	17	17	13
1	2	2	2	2	2	3	1	3	3	2	2					2	3	4	2	3	3	2	2	4	2	2	4	3	4	4	3	4	2	4	1	2	2	4	2	2	3	73	11	9	9	18	12	14
2	2	1	2	2	3	3	2	1	2	1	2					3	3	4	3	3	4	3	4	4	2	2	3	3	3	4	4	3	3	3	3	2	3	2	3	2	4	80	15	11	13	15	13	13
1	2	2	1	1	2	3	1	2	3	2	2					4	4	4	5	3	5	3	4	4	3	3	3	4	4	4	4	4	3	3	2	3	3	4	4	4	4	95	18	16	15	17	14	15
2	2	2	2	2	2	3	2	3	3	2	2					2	1	4	2	4	3	3	2	4	4	1	4	1	4	4	2	4	2	4	2	1	4	4	2	2	4	74	8	7	8	20	15	16
2	2	2	2	2	2	2	2	1	1	1	2					2	4	3	3	2	3	2	2	3	3	1	2	4	2	3	5	3	4	3	3	2	2	3	1	4	2	71	12	15	11	12	11	10
2	2	2	2	2	2	3	2	3	4	2	2					5	5	4	4	4	5	5	4	4	4	4	4	2	4	4	4	4	4	4	4	4	4	3	4	3	3	103	21	13	18	18	17	16
2	2	2	2	2	3	3	2	3	2	1	2					4	5	3	3	2	4	3	2	2	3	3	1	3	3	2	5	3	4	1	4	3	3	3	4	4	3	80	17	14	17	10	11	11
1	2	2	1	1	2	2	1	3	2	1	2	1	0	1	1	3	4	4	2	3	4	4	3	5	3	3	4	3	4	4	3	3	2	4	3	3	3	3	3	3	3	86	15	10	14	17	15	15
2	2	2	2	2	4	3	3	2	4	2	2					4	4	3	3	4	4	4	3	5	3	3	4	2	4	3	3	4	3	4	2	2	3	4	4	2	3	87	15	10	14	19	13	16
3	2	2	2	2	3	3	3	2	3	1	1	1	1	1	3	4	5	4	4	4	5	4	3	4	4	2	3	3	4	4	4	4	3	4	3	2	4	3	4	3	4	95	15	13	17	18	16	16
2	2	2	2	2	2	2	2	3	2	1	2					3	4	4	3	3	3	2	2	4	3	3	4	3	3	2	4	5	3	5	3	1	4	3	1	2	2	79	13	11	11	17	11	16
2	2	2	2	2	3	3	2	3	2	2	2					2	4	5	1	5	3	2	1	5	2	1	5	1	5	5	2	5	1	5	1	1	2	2	1	2	3	72	7	5	9	20	14	17
4	2	2	2	2	3	3	3	1	4	2	2					3	2	3	2	3	3	4	2	4	4	3	4	3	4	3	3	4	3	4	2	2	3	4	2	2	3	79	13	10	9	18	14	15
1	2	2	1	1	2	3	1	2	3	2	2					4	4	2	2	2	3	2	3	2	2	2	2	2	3	2	3	2	2	2	2	2	2	2	2	2	2	60	14	8	11	10	8	9
1	2	2	1	1	2	3	1	3	3	2	1	0	1	0	3	4	3	4	3	2	4	3	2	4	3	2	4	4	3	3	3	4	2	4	2	2	2	2	4	4	3	80	13	13	13	15	13	13
1	2	2	2	1	2	3	1	3	2	2	2	1	0	1	3	2	3	4	2	2	3	3	1	2	2	2	3	2	2	3	2	2	2	3	3	1	2	3	3	2	2	61	8	8	12	13	12	8
1	2	2	1	1	2	3	1	2	2	2	2					2	2	4	1	4	2	3	2	4	4	1	4	1	4	4	3	4	2	4	1	1	3	3	3	3	3	72	9	7	8	18	15	15
2	2	2	2	2	3	3	3	2	3	2	2	0	0	1	3	3	2	4	2	4	3	3	2	4	4	1	4	3	4	4	3	4	3	4	1	2	3	4	3	2	4	80	11	10	9	20	15	15
1	2	2	2	1	2	3	2	2	2	2	2					3	3	3	1	3	2	1	2	3	1	1	3	2	3	3	2	3	2	3	2	2	2	2	2	2	2	58	10	7	9	13	8	11
1	2	1	1	1	1	2	1	1	2	2	2					3	4	3	3	3	4	3	3	3	3	3	3	3	3	3	3	3	3	3	3	3	4	4	4	4	4	85	15	13	15	17	12	13
2	2	1	2	2	3	3	3	3	3	2	2	1	0	0	3	3	3	3	3	3	3	3	3	3	3	3	3	3	3	3	3	3	3	3	3	3	3	3	3	3	3	78	15	12	12	15	12	12
3	2	1	2	2	3	3	2	1	3	1	2	1	0	0	2	2	2	3	1	4	1	2	1	4	4	3	4	2	4	4	2	2	2	4	1	1	4	4	1	1	4	67	9	6	5	20	13	14
2	2	2	2	2	3	3	2	2	2	1	2					3	2	5	2	4	3	3	4	5	4	2	4	4	4	4	4	4	3	4	2	3	4	3	3	3	4	90	16	12	10	19	16	17
2	2	2	2	2	3	3	2	3	4	1	2					2	3	4	2	3	2	2	2	3	3	1	3	2	4	4	2	4	2	4	3	2	3	2	3	2	3	70	9	8	11	15	13	14
1	2	2	2	2	2	3	1	1	1	2	2					4	5	4	5	1	5	2	5	3	2	5	1	5	2	4	5	1	5	2	5	5	1	2	5	5	2	91	24	20	20	8	12	7
2	2	2	2	2	2	3	2	3	3	2	2					1	2	4	2	3	3	2	2	4	4	2	4	3	4	4	2	3	1	4	3	2	4	4	2	2	4	75	9	8	10	19	14	15
2	2	2	2	2	3	3	2	2	2	2	2					4	4	5	4	2	4	3	3	3	3	3	4	3	3	3	3	3	3	3	3	3	3	3	3	3	3	84	16	13	14	15	14	12
2	2	2	2	2	3	3	2	1	2	2	2					3	4	3	2	3	3	3	4	4	4	1	4	3	3	2	4	2	3	3	1	2	2	3	2	2	2	72	14	10	10	15	12	11
1	2	2	1	1	2	3	2	3	2	1	2	1	0	0	3	3	3	2	3	4	2	2	3	2	2	2	3	3	3	2	3	2	2	3	2	2	2	2	3	2	2	64	13	10	10	14	8	9
1	2	2	1	1	2	3	1	3	2	1	2					1	2	5	2	4	4	1	4	4	2	1	4	5	3	3	5	5	2	3	1	2	3	4	3	4	3	80	13	13	10	18	11	15
1	2	1	2	2	2	3	2	3	4	1	2					3	3	3	2	4	3	4	2	5	5	2	5	2	5	3	2	3	3	4	2	1	3	4	4	2	4	83	10	9	12	21	15	16
2	2	2	2	2	2	3	2	2	4	2	2					4	4	3	2	4	4	3	3	3	4	3	4	4	3	3	4	3	4	4	3	3	3	4	4	3	3	89	17	13	15	19	13	12
2	2	1	2	2	2	3	2	1	3	1	2	1	0	0	2	3	4	3	1	3	1	3	3	4	3	3	3	3	3	4	2	3	2	3	3	1	3	3	1	2	3	70	12	8	9	15	13	13
2	2	2	2	2	2	3	2	1	2	2	2					2	3	4	1	4	3	3	3	3	4	1	4	1	3	5	2	4	2	4	4	2	2	4	3	1	4	76	10	5	13	20	16	12
2	2	2	2	2	2	3	2	3	2	1	1	1	0	0	1	1	2	4	3	4	3	3	3	4	4	3	5	3	4	4	3	3	3	5	3	3	4	3	3	3	4	87	13	12	11	21	15	15
1	2	2	2	2	2	2	2	2	3	2	2					3	4	2	1	1	4	3	2	4	1	3	3	4	3	3	3	3	3	3	3	1	3	3	4	3	4	74	12	11	15	14	9	13
2	2	2	2	2	3	3	2	1	2	1	2	1	0	0	3	3	4	3	3	2	2	2	2	2	3	3	3	3	2	2	2	2	2	2	3	3	3	3	3	3	3	68	13	11	12	13	10	9
2	2	2	2	2	2	3	2	1	1	2	2					2	3	3	2	3	2	4	1	5	4	1	5	2	5	5	1	4	1	5	1	1	1	5	1	1	4	72	6	6	7	22	16	15
3	2	2	2	2	4	3	3	1	3	2	2	1	0	0	1	4	3	4	2	4	3	3	3	4	4	3	4	3	4	4	3	3	3	4	2	2	3	3	3	3	3	84	15	11	11	18	15	14
2	2	1	2	2	3	3	2	1	2	1	2	1	1	0	3	3	4	3	2	3	4	3	3	4	4	3	3	3	3	3	3	3	1	3	3	1	3	3	1	2	3	74	13	8	12	15	13	13
2	1	2	1	1	2	2	1	3	2	2	2					2	5	2	5	5	5	1	1	2	2	2	2	5	2	2	5	2	2	2	5	5	2	2	5	5	2	80	15	17	20	13	7	8
1	2	2	2	2	2	3	1	3	2	1	2	0	1	0	3	4	4	4	4	4	4	3	3	3	3	3	3	3	3	3	3	3	3	3	3	3	3	3	3	3	3	84	16	13	14	16	13	12
2	2	2	2	2	2	3	2	2	2	1	2	1	0	0	3	5	5	5	5	4	3	3	4	3	3	3	4	4	4	4	3	4	4	4	4	4	3	4	3	4	4	100	19	17	15	20	15	14
1	2	2	1	1	2	3	1	3	4	2	1	1	1	0	2	3	3	4	3	3	3	4	3	4	3	3	4	3	4	4	3	4	3	4	3	2	3	3	3	3	3	85	14	12	12	17	15	15
1	2	2	1	1	3	3	1	1	2	1	2	1	0	0	3	4	4	4	4	3	4	3	3	3	3	3	3	3	3	2	4	4	3	4	2	3	3	4	3	3	3	85	17	13	13	17	12	13
2	2	2	2	2	3	3	2	3	1	1	2					3	4	3	2	3	3	1	2	4	2	2	3	2	2	3	3	4	2	3	3	2	4	3	2	3	3	71	12	9	12	15	9	14
1	2	2	1	1	1	2	1	3	1	2	1	0	1	0	3	5	5	5	4	3	5	3	5	5	2	5	2	5	5	3	5	5	5	3	2	2	3	3	5	5	3	103	22	19	17	14	13	18
1	2	2	1	1	1	3	1	3	4	1	1	0	1	0	2	5	5	5	5	5	5	5	2	5	5	5	5	5	5	5	5	5	5	5	5	5	5	5	5	5	5	127	22	20	20	25	20	20
1	2	2	2	2	2	3	1	2	4	2	2					4	3	3	3	3	4	3	3	3	3	2	3	3	3	3	3	2	2	3	4	2	2	2	4	3	3	76	14	11	15	14	12	10
1	2	2	2	1	2	3	2	2	1	1	2					1	2	2	1	1	2	1	1	5	1	1	5	1	4	1	1	4	1	4	2	1	4	4	1	1	4	56	5	4	7	18	5	17
2	2	2	2	2	2	3	2	3	1	1	2					5	1	5	1	5	1	5	1	5	1	1	5	2	5	5	2	4	2	5	1	1	5	3	1	2	3	77	10	7	4	21	16	19
3	2	2	3	2	2	2	3	3	2	1	2					2	5	3	2	5	2	2	4	5	4	2	4	3	5	4	1	4	2	4	1	2	4	4	1	4	4	83	11	11	9	21	13	18
2	2	2	2	2	2	3	2	1	2	2	2					3	3	3	3	3	3	3	3	5	3	2	3	3	3	3	3	3	3	3	2	2	2	3	2	2	2	73	13	11	10	14	12	13
1	2	2	2	1	2	4	1	3	3	2	2					2	3	3	1	2	2	2	2	3	3	1	3	2	2	3	2	3	1	3	1	1	2	2	3	2	2	56	8	6	9	12	11	10
2	2	2	2	2	3	3	2	1	2	2	2					2	5	4	1	3	4	4	3	3	4	2	3	3	3	4	4	4	2	3	3	3	3	2	3	3	4	82	14	9	15	15	16	13
2	2	2	2	2	3	3	2	3	2	2	2					3	4	3	1	2	4	2	4	4	4	1	4	2	4	4	3	4	3	4	3	1	2	3	4	2	4	79	12	8	15	17	13	14
2	2	2	2	2	3	3	2	2	3	1	2					4	4	4	2	4	4	4	2	3	3	3	4	4	3	4	3	4	3	4	4	4	3	3	4	4	3	91	16	13	16	18	15	13
1	2	2	2	2	2	3	1	3	3	2	2					3	3	3	3	3	3	3	3	3	2	3	2	3	3	4	3	3	3	5	3	3	3	2	3	3	3	78	15	12	12	15	12	12
2	2	2	2	2	2	3	2	1	2	1	2	1	0	0	1	2	2	5	2	2	3	3	2	3	2	3	4	2	5	5	2	3	3	5	3	3	4	3	2	2	2	77	12	9	10	16	15	15
1	2	2	1	2	2	3	1	3	2	2	2					3	4	3	3	2	4	2	2	2	3	3	4	4	2	3	3	4	3	3	3	2	2	3	4	3	4	78	13	13	15	16	11	10
2	2	2	2	2	2	3	3	3	3	1	2	1	0	0	3	2	2	4	2	2	2	2	1	5	5	1	5	1	5	5	2	5	2	5	1	2	5	5	1	2	5	79	8	7	6	22	16	20
2	2	2	1	1	2	2	2	3	2	1	2					2	5	3	4	5	4	4	2	5	3	5	4	4	4	3	4	4	3	4	2	1	3	3	4	4	4	93	14	15	15	20	13	16
2	2	2	2	1	2	2	2	3	2	1	2					4	2	4	1	2	2	1	2	4	1	1	4	1	5	5	3	1	1	4	1	1	4	2	1	2	3	62	11	5	6	15	11	14
2	2	2	2	1	2	3	2	3	2	1	2	0	1	0	2	2	2	3	2	3	2	3	2	4	4	1	4	2	4	4	2	4	4	4	1	1	4	4	1	1	4	72	8	9	6	19	14	16
2	2	2	2	2	3	3	2	1	2	1	1	1	0	0	3	2	2	4	1	3	2	3	3	4	4	1	4	1	4	4	2	4	1	4	1	1	3	4	3	2	4	71	9	5	8	19	15	15
1	2	2	2	2	2	3	2	1	2	2	2					4	2	5	1	3	5	1	3	4	2	1	3	4	4	4	3	3	3	3	1	3	1	4	1	3	5	76	14	11	9	18	12	12
2	2	2	2	2	3	3	2	1	3	1	2	1	0	0	3	1	2	2	1	3	3	2	3	2	1	2	4	3	4	3	3	5	4	5	1	1	3	2	1	1	1	63	10	9	7	15	8	14
1	2	2	1	1	2	2	1	3	2	2	2					2	3	3	3	4	4	3	3	4	3	3	4	3	3	3	3	2	3	3	2	2	4	3	3	4	3	80	13	13	12	17	12	13
1	2	2	2	2	1	3	1	1	1	1	2					3	3	3	3	3	3	3	3	3	3	3	3	3	3	3	3	3	3	3	3	3	3	3	3	3	3	78	15	12	12	15	12	12
2	2	2	2	2	3	3	2	3	4	1	2					3	3	4	2	3	2	3	2	4	4	1	4	3	4	4	2	4	2	4	4	1	4	4	1	3	4	79	9	10	10	19	15	16
2	2	1	2	2	2	3	2	1	2	1	2	1	0	0	3	2	5	2	3	2	4	4	4	5	5	3	3	3	4	4	4	2	4	4	4	4	2	3	2	3	2	87	17	13	15	14	15	13
2	2	2	2	2	3	3	2	2	3	1	2					2	2	4	2	4	5	4	2	4	4	3	4	2	4	3	3	4	3	4	2	1	3	4	1	2	3	79	11	9	10	19	15	15
1	2	2	1	1	1	2	1	1	2	1	1	1	0	1	3	2	2	3	2	2	2	1	1	1	1	2	2	2	2	2	2	2	2	2	2	2	2	2	2	2	2	49	9	8	8	10	7	7
1	2	2	1	1	2	3	2	1	4	1	1	0	1	0	3	4	3	3	2	2	4	4	1	4	4	2	4	2	4	3	2	4	2	4	1	1	3	4	3	1	4	75	10	7	11	18	14	15
2	2	2	2	2	2	3	2	1	1	1	2	1	0	0	3	4	5	2	4	4	4	2	4	2	2	2	2	5	2	2	5	2	5	2	5	4	2	2	5	5	2	85	19	19	19	12	8	8
1	2	1	1	1	2	3	1	1	3	2	2					3	4	4	2	4	3	4	3	4	4	2	4	2	4	4	3	5	2	5	1	1	4	4	3	2	3	84	12	8	11	20	16	17
2	2	2	2	2	3	3	2	3	2	2	2					3	2	3	1	3	2	3	2	4	3	1	4	3	5	5	3	5	2	4	1	2	3	3	1	2	3	73	11	8	6	17	14	17
2	2	2	2	2	2	3	2	1	2	1	2					2	2	2	1	4	2	5	1	4	4	2	4	4	3	4	3	4	2	4	2	2	3	4	3	3	4	78	10	10	9	20	15	14
1	2	2	2	1	3	3	2	1	2	1	2	1	1	0	3	3	3	4	1	4	3	4	1	4	4	1	3	2	5	5	3	2	3	5	3	1	4	3	2	2	3	78	9	8	11	18	17	15
1	2	2	1	1	2	2	1	3	2	1	2					3	3	3	1	4	3	2	2	4	1	2	3	3	3	3	3	3	3	3	3	2	3	3	2	3	3	71	12	10	11	16	9	13
2	2	1	2	2	1	3	2	3	2	1	2	1	0	0	3	3	3	3	1	2	2	1	1	4	3	1	5	1	4	4	2	3	3	4	1	1	4	3	1	1	3	64	8	6	7	17	11	15
2	2	2	2	2	3	3	2	3	2	1	2					5	3	4	2	2	4	3	2	5	3	2	3	3	4	4	2	4	1	4	3	3	2	4	1	3	3	79	14	9	11	16	14	15
1	2	2	1	1	1	3	1	3	2	1	1	0	1	0	3	3	4	3	4	3	4	4	4	3	3	3	3	3	4	3	3	3	3	3	3	3	4	3	4	4	4	88	16	14	15	16	13	14
2	2	1	1	1	2	2	2	2	4	1	1	1	0	0	3	5	3	4	1	5	2	5	3	5	3	1	3	1	3	5	2	5	1	5	1	2	5	5	3	3	2	83	13	6	9	20	17	18
2	1	2	2	2	2	4	2	1	2	2	1	1	0	0	3	3	3	3	3	3	3	3	3	3	3	3	3	3	3	3	3	3	3	3	3	3	3	3	3	3	3	78	15	12	12	15	12	12
2	2	2	2	2	3	3	2	1	3	1	2					2	4	3	4	2	4	1	1	3	4	2	4	3	3	3	3	3	2	4	4	2	3	3	3	3	4	77	10	12	15	17	11	12
2	2	1	2	2	2	3	3	1	3	2	2					3	2	4	2	4	4	4	2	4	1	4	5	1	5	3	1	4	3	5	2	1	3	2	3	2	4	78	11	8	11	20	12	16
2	2	2	2	2	2	3	2	1	2	2	2					2	2	3	2	3	3	3	3	4	2	3	2	3	3	3	2	3	2	3	2	2	3	2	2	2	3	67	12	9	9	13	11	13
2	2	2	2	2	2	3	2	1	2	2	2					3	5	3	3	3	4	2	2	3	2	3	3	3	3	3	3	3	3	1	2	1	1	3	3	4	2	71	12	13	14	12	10	10
2	2	2	2	2	2	3	2	3	2	1	2					2	1	4	1	3	3	1	3	4	1	2	4	3	4	4	2	3	3	3	2	3	1	3	2	3	2	67	12	10	8	15	10	12
3	2	2	2	2	2	3	3	1	4	1	1	0	0	1	1	1	1	5	1	5	5	5	1	5	5	1	5	1	5	5	1	5	1	5	2	1	5	5	1	1	5	83	5	4	9	25	20	20
2	2	2	2	2	3	3	2	1	2	1	1	1	0	0	3	1	1	5	1	5	5	1	1	5	1	1	5	1	5	5	1	5	1	5	1	1	5	5	1	1	5	74	5	4	8	25	12	20
2	2	2	2	2	2	2	2	3	2	1	2					3	3	5	1	5	2	1	2	5	1	1	5	1	5	5	1	5	1	5	1	2	5	5	5	1	5	81	9	4	11	25	12	20
4	2	2	2	2	4	3	3	1	3	1	2	0	1	0	3	3	2	4	3	4	3	3	3	4	3	2	3	3	3	3	3	3	3	3	4	3	2	3	3	3	3	79	14	12	12	16	13	12
1	2	2	2	1	2	3	1	3	2	2	2					2	2	2	2	3	3	3	2	4	3	2	3	2	3	3	3	4	2	4	2	2	3	3	2	2	3	69	11	8	9	16	11	14
2	2	1	2	2	2	2	2	2	2	1	2					3	4	3	2	3	2	3	2	3	4	1	5	3	3	3	3	4	4	3	3	2	2	2	2	3	3	75	11	12	11	16	13	12
1	2	1	2	2	2	3	2	3	2	2	2					3	4	4	4	2	4	3	4	2	3	3	4	2	3	2	4	3	3	4	3	3	3	3	4	4	3	84	17	13	15	16	12	11
1	2	2	2	2	2	3	2	3	2	2	1	0	0	1	3	4	5	4	4	4	5	5	4	4	4	2	4	3	4	4	5	4	4	4	4	3	4	3	2	5	4	102	18	16	16	19	17	16
2	2	2	2	2	3	3	2	2	3	1	2					3	3	4	1	4	3	2	4	5	5	1	4	4	4	4	3	4	2	5	4	1	4	3	2	3	3	85	12	10	12	19	15	17
1	2	2	1	1	2	2	1	2	1	1	2					5	2	3	2	2	2	1	2	2	2	2	2	1	2	2	2	2	2	2	2	1	2	2	1	1	2	51	12	6	7	10	8	8
2	2	2	2	2	3	3	2	3	2	1	2	1	0	0	1	4	3	3	3	4	3	4	3	4	3	3	4	4	4	3	4	4	4	4	3	2	4	4	3	2	3	89	16	13	12	19	13	16
4	2	2	2	2	3	3	3	1	3	2	2	0	1	0	2	3	3	3	3	3	3	3	3	3	3	3	3	3	3	3	3	3	3	3	3	3	3	3	3	3	3	78	15	12	12	15	12	12
1	2	2	1	1	2	2	1	1	1	2	2	1	0	0	1	1	3	3	3	2	1	1	1	4	1	1	5	2	4	4	3	4	2	4	3	3	3	3	4	3	3	71	9	10	11	17	9	15
2	2	2	2	2	3	3	2	3	3	2	2	1	1	1	2	1	2	4	1	4	1	1	1	1	1	1	5	1	5	5	1	5	5	5	1	1	4	4	1	1	4	66	5	8	5	22	11	15
2	2	2	2	2	3	3	2	2	3	1	1	1	0	1	3	4	5	4	4	4	4	3	4	4	4	3	3	5	1	4	5	5	5	5	4	4	4	4	5	5	5	107	20	19	18	21	15	14
1	2	2	1	1	2	3	2	2	2	1	2	1	0	0	3	1	2	3	1	2	1	1	1	4	3	1	3	1	3	3	2	3	2	2	1	1	2	2	1	1	2	49	6	5	5	11	10	12
3	1	1	2	2	3	3	3	3	2	1	2	1	0	0	3	4	3	4	5	3	5	3	3	2	3	2	3	5	2	3	4	3	3	2	3	4	4	5	3	3	3	87	17	16	14	16	13	11
1	2	2	2	2	2	2	1	2	2	2	2					3	2	3	3	3	3	3	3	3	3	3	3	3	3	3	3	3	3	3	3	3	3	3	3	3	3	77	15	12	11	15	12	12
1	2	2	2	1	2	3	1	3	4	2	2					2	2	4	1	5	2	4	2	4	4	1	4	2	4	4	3	4	2	4	3	2	4	4	1	2	3	77	10	7	8	20	16	16
2	2	2	2	2	3	3	3	2	2	1	1	0	0	1	1	1	2	4	1	5	1	3	1	5	5	1	5	1	5	5	1	5	1	5	1	1	5	5	1	1	5	76	5	4	5	25	17	20
2	2	2	3	2	2	3	2	1	2	1	2					3	4	2	3	3	3	3	3	2	2	1	3	3	3	4	4	4	3	3	3	3	3	3	1	4	4	77	14	13	11	16	11	12
3	2	2	2	2	3	3	3	3	2	2	2	1	1	0	3	3	3	2	3	2	2	2	2	3	2	1	3	3	2	2	1	2	2	3	2	1	3	1	1	1	2	54	8	9	8	11	8	10
2	2	2	2	2	3	3	2	3	2	2	1	0	0	1	3	1	2	4	1	5	1	4	4	4	4	2	4	2	4	4	2	4	4	4	2	2	4	4	2	2	4	80	11	9	7	21	16	16
1	1	2	1	1	2	2	1	3	1	2	2	0	1	0	3	1	1	1	1	4	2	1	1	4	3	1	2	2	4	3	2	4	2	4	2	2	4	2	1	1	3	58	7	6	6	15	8	16
2	2	2	2	1	3	3	2	1	2	2	2	1	0	0	3	3	3	3	3	3	3	3	3	3	3	3	3	3	3	3	3	3	3	3	3	3	3	3	3	3	3	78	15	12	12	15	12	12
3	2	2	2	2	4	3	3	1	3	2	2					3	4	4	3	3	3	3	4	4	3	4	4	4	3	3	3	3	4	4	4	3	3	4	2	3	3	88	17	14	13	18	13	13
2	2	2	2	2	2	3	2	3	2	1	2					5	5	5	5	2	5	2	4	3	3	5	2	5	2	5	5	4	4	3	5	4	4	3	5	5	5	105	23	19	20	15	15	13
2	2	2	2	2	2	3	2	2	2	2	2					4	3	4	3	3	3	3	3	4	4	3	4	3	4	3	3	3	3	3	3	3	3	3	3	3	3	84	16	12	12	16	14	14
2	2	1	2	2	3	3	2	3	1	2	2	1	0	0	3	3	3	3	3	3	3	3	3	3	3	3	3	3	3	3	3	3	3	3	3	3	3	3	3	3	3	78	15	12	12	15	12	12
2	2	2	2	2	2	3	2	3	2	1	2					2	2	3	1	5	4	3	3	4	3	2	5	1	5	5	1	5	1	5	3	2	3	3	1	1	3	76	10	4	10	21	14	17
1	2	2	1	1	2	2	1	3	2	2	1	0	1	0	3	5	5	2	5	2	5	2	2	3	3	3	2	5	2	1	5	2	5	2	4	3	1	3	5	5	2	84	18	20	19	11	8	8
4	2	2	2	2	4	3	3	2	4	1	2					2	3	4	2	3	3	4	3	5	5	3	4	3	4	4	3	4	1	3	2	3	4	3	2	3	4	84	14	9	10	17	17	17
2	2	2	2	2	3	3	2	1	2	2	2					4	4	4	4	2	4	4	4	4	4	4	4	3	4	4	4	4	4	4	3	4	4	4	3	3	3	97	20	14	14	17	16	16
1	2	2	2	2	3	3	2	3	3	2	2					2	4	3	4	3	4	3	3	3	3	3	3	4	3	3	4	2	4	3	4	3	2	1	3	3	3	80	15	15	15	13	12	10
2	2	2	1	1	2	3	2	3	2	2	2					3	3	4	3	3	3	4	3	4	3	2	4	3	4	3	2	4	2	3	1	1	4	4	2	2	3	77	11	10	9	17	14	16
2	2	1	2	2	3	3	2	3	2	1	2	1	0	0	3	3	3	4	3	2	3	3	3	4	4	3	4	4	4	4	4	4	3	4	3	3	3	3	3	3	3	87	16	13	12	16	15	15
2	2	2	2	2	2	3	1	3	1	2	1	0	1	0	1	2	2	4	1	3	1	2	2	4	3	1	4	3	4	4	3	4	3	4	2	1	4	4	2	1	4	72	9	8	7	19	13	16
1	2	2	2	2	2	3	1	3	2	2	2					2	3	2	1	4	3	1	1	3	3	1	5	1	3	3	2	4	1	4	2	1	4	4	2	1	3	64	7	4	10	20	9	14
1	2	1	2	2	2	3	2	2	2	2	2	1	0	0	3	3	4	4	2	3	3	3	2	2	2	2	3	3	4	4	3	4	1	5	3	1	2	5	2	3	4	77	11	9	12	20	13	12
2	2	1	2	2	2	3	3	2	2	1	2					5	1	1	1	1	1	1	5	5	1	1	5	1	5	5	1	5	1	5	1	1	5	5	1	5	5	74	13	8	4	21	8	20
2	2	2	2	2	3	3	2	3	2	2	2					2	2	2	2	2	2	2	2	3	3	2	3	3	3	2	2	3	2	3	2	2	3	3	1	2	1	59	10	9	7	12	9	12
2	2	2	2	2	3	3	2	3	3	1	2					3	3	4	3	4	4	3	3	3	3	3	3	3	3	3	3	3	3	3	3	2	3	3	3	3	3	80	14	12	13	16	13	12
1	2	2	1	1	2	3	1	2	2	2	2	1	0	0	3	3	2	4	2	4	2	3	4	4	4	2	5	2	4	4	4	4	3	4	3	3	4	4	4	3	4	89	16	10	11	21	15	16
2	2	2	2	2	2	3	2	1	2	1	2	1	0	0	2	2	5	5	1	4	4	5	3	3	4	3	4	3	4	5	2	4	2	5	1	1	4	4	2	3	4	87	11	9	12	21	19	15
1	2	2	1	1	3	4	1	1	4	1	2	1	0	0	1	3	2	3	3	3	2	4	2	4	3	2	4	2	3	3	2	4	3	4	1	1	3	3	3	3	3	73	10	11	8	17	13	14
2	2	1	2	2	3	3	2	3	3	1	1	0	0	1	2	4	4	4	2	4	4	2	2	4	4	4	4	4	4	4	2	4	2	4	2	2	4	3	3	3	3	86	14	11	13	18	14	16
3	2	2	2	2	4	3	3	1	3	1	2	0	0	1	1	2	2	5	2	4	2	4	1	4	4	2	4	2	5	5	2	4	2	4	2	2	4	4	2	2	4	80	9	8	8	20	18	17
2	2	2	2	2	2	3	2	3	2	1	2					3	3	2	2	3	4	3	3	4	1	3	5	3	2	3	2	3	2	5	2	2	3	2	1	2	3	71	13	9	10	18	9	12
1	2	2	1	1	2	3	1	3	2	2	1	1	1	1	3	2	1	3	1	5	2	5	1	5	4	2	5	2	5	4	2	5	2	5	2	1	5	4	1	2	3	79	8	7	6	22	16	20
3	2	2	2	2	3	3	3	2	3	2	1	1	0	0	3	4	4	3	2	3	3	2	2	3	2	2	3	3	3	3	3	3	2	3	3	2	3	3	3	3	2	72	13	10	13	14	10	12
1	2	2	1	1	3	3	2	3	4	2	1	0	1	0	3	2	3	4	2	5	3	3	2	4	4	1	5	3	3	4	2	4	2	4	3	3	3	4	4	3	4	84	10	10	13	22	15	14
2	2	2	2	2	3	3	2	1	4	1	1	0	1	0	3	1	2	3	1	4	2	4	1	4	5	1	5	2	4	4	2	4	2	4	3	1	4	5	2	2	4	76	6	7	9	22	16	16
1	1	2	1	1	2	3	1	3	3	2	2					5	4	4	4	3	4	4	3	4	4	3	4	4	4	4	4	4	4	4	4	4	4	4	4	4	4	102	19	16	16	19	16	16
2	2	2	2	2	3	3	2	1	2	1	2					2	2	5	2	4	4	4	4	4	4	2	4	2	4	4	2	4	2	4	2	2	4	4	1	2	4	82	12	8	9	20	17	16
2	2	2	2	2	2	3	2	3	3	2	2					2	4	4	1	4	2	4	1	4	4	1	4	3	4	4	1	3	2	4	1	1	4	4	3	3	4	76	6	9	10	20	16	15
1	2	2	1	1	2	3	2	3	2	2	1	0	1	0	3	4	4	4	3	3	3	3	4	4	2	1	4	4	4	4	4	4	3	3	3	3	4	3	3	4	4	89	16	14	13	17	13	16
2	2	2	2	2	2	3	2	3	2	1	2					2	4	3	3	4	4	2	3	3	2	2	4	4	2	3	3	3	2	5	3	2	3	3	4	3	3	79	12	12	15	19	10	11
2	2	2	1	1	3	3	2	3	3	1	2					3	2	3	2	4	2	2	2	3	3	2	3	4	3	3	3	3	2	3	3	2	2	2	2	2	2	67	12	10	9	14	11	11
1	1	2	1	1	2	2	1	2	2	1	2	1	0	0	3	3	3	3	3	2	3	3	3	3	3	3	3	3	3	3	2	3	2	3	2	1	3	3	1	2	3	69	12	10	9	14	12	12
3	2	2	2	2	3	3	3	1	2	2	2					3	3	4	3	4	4	2	2	4	4	2	4	2	4	3	3	4	2	4	2	3	4	5	4	3	4	86	13	10	13	21	13	16
1	2	1	1	1	2	3	1	3	2	1	2					3	1	3	1	5	2	5	1	5	4	1	5	1	5	5	3	5	2	5	2	1	5	5	2	2	3	82	9	6	7	23	17	20
2	2	2	2	2	3	3	2	3	4	2	2	1	0	0	3	3	2	4	3	4	4	4	4	4	4	2	4	3	4	4	3	3	2	4	3	3	3	4	3	3	4	88	15	11	12	20	16	14
3	2	2	2	2	4	3	3	3	4	2	2					3	4	3	3	3	3	3	3	3	3	3	3	3	3	3	3	3	3	3	3	2	3	3	3	3	3	78	14	12	13	15	12	12
2	2	2	2	2	3	3	2	2	2	1	2					3	3	3	3	3	3	3	3	3	3	3	3	3	3	3	3	3	3	3	3	3	3	3	3	3	3	78	15	12	12	15	12	12
1	2	2	1	1	2	2	1	3	2	2	2	0	1	0	1	3	2	2	2	2	2	2	2	4	2	2	3	1	4	4	4	4	4	4	2	1	4	4	2	4	4	74	12	11	8	17	10	16
2	2	2	2	2	4	3	3	2	2	1	2					3	3	5	2	5	3	3	3	4	4	2	5	2	4	4	2	5	2	4	1	2	5	2	2	2	3	82	12	8	9	19	16	18
1	2	2	1	1	1	3	1	2	1	1	2					3	3	4	3	4	3	3	3	4	4	2	4	4	4	3	3	4	3	4	2	3	3	4	3	3	4	87	14	13	11	20	14	15
1	2	2	2	1	2	3	2	2	3	2	2	1	0	0	3	2	2	4	2	4	3	2	3	4	4	3	4	3	3	4	3	4	1	4	2	2	4	4	1	3	4	79	13	9	8	20	14	15
1	2	2	2	2	2	3	2	3	3	2	2	1	1	0	2	4	4	3	3	1	4	3	3	2	2	3	2	3	2	3	4	3	3	2	3	3	2	2	3	3	3	73	17	12	14	10	11	9
1	2	2	2	1	2	3	2	3	3	2	2	1	0	0	1	4	4	2	3	4	3	2	4	2	2	3	4	3	4	3	4	3	2	3	3	2	2	3	3	3	3	78	17	11	13	17	9	11
2	2	2	2	2	3	3	2	3	2	1	1	1	0	0	3	1	1	4	1	3	2	4	2	3	3	2	3	2	3	3	2	2	2	3	2	1	2	3	1	1	2	58	8	6	6	14	14	10
3	2	2	2	2	3	3	3	3	2	1	1	1	0	0	3	2	2	4	2	3	2	2	2	5	2	2	5	3	3	5	2	5	2	5	3	1	5	3	2	2	5	79	9	9	9	21	13	18
2	2	2	1	1	3	3	2	3	2	1	2					1	2	2	2	2	2	1	1	2	1	2	2	2	2	2	2	2	2	2	2	2	2	2	1	2	2	47	8	8	7	10	6	8
1	2	2	1	1	2	3	1	1	4	2	2					3	3	5	1	5	3	2	2	5	5	1	5	1	5	5	1	5	1	5	1	1	5	5	1	1	5	82	8	4	8	25	17	20
2	2	2	2	2	3	3	2	2	2	2	2					4	4	4	4	4	4	4	4	4	4	3	4	4	4	4	4	4	4	4	4	4	4	4	4	4	4	103	19	16	16	20	16	16
1	2	2	2	1	2	3	1	2	2	1	2					3	3	2	3	3	3	2	3	3	3	2	3	2	3	2	2	3	3	3	2	2	3	3	3	2	2	68	12	10	11	14	9	12
2	2	2	2	2	3	3	3	1	3	1	2					1	2	4	2	4	2	4	1	4	4	1	4	2	4	4	2	4	2	4	3	1	4	4	1	2	4	74	6	8	8	20	16	16
2	2	2	1	1	2	3	1	3	2	2	2					5	2	5	2	4	5	2	5	5	3	2	3	5	5	5	2	5	3	5	2	2	2	3	2	2	2	88	16	12	11	17	15	17
2	2	2	2	2	2	3	3	3	2	1	2	1	0	0	2	3	3	5	2	3	2	1	5	5	3	2	4	1	3	3	2	5	3	5	1	5	1	3	1	1	2	74	17	7	7	17	12	14
2	2	2	2	2	3	3	2	2	2	2	2					2	4	3	2	2	2	2	1	3	2	1	2	3	3	3	2	4	3	2	4	1	2	4	3	3	3	66	7	11	13	13	10	12
2	2	2	1	1	3	3	2	3	3	2	2					1	3	4	2	3	1	4	1	4	3	1	5	3	3	1	1	3	1	3	1	3	4	3	1	1	3	63	7	7	6	17	12	14
2	2	2	2	2	3	3	2	1	2	2	2					3	3	4	2	3	3	2	3	3	2	2	4	3	3	3	2	4	4	4	2	3	2	3	2	2	3	74	13	11	10	17	11	12
1	2	2	1	1	2	2	1	1	2	1	1	1	1	0	3	3	4	4	4	4	5	4	5	4	3	4	5	5	4	4	5	4	5	5	3	3	2	3	5	5	2	104	20	19	17	19	15	14
2	2	2	2	2	3	3	2	1	2	2	2					3	2	4	3	4	3	4	4	4	4	1	4	2	3	3	3	3	2	4	4	1	2	3	3	3	4	80	12	10	12	19	15	12
2	2	2	2	2	2	3	3	3	2	1	2	1	0	0	3	2	3	5	1	4	2	4	3	4	1	1	4	3	4	3	2	4	2	5	1	2	4	4	1	3	5	77	10	9	7	22	13	16
2	2	2	2	2	2	3	2	3	3	1	2	0	1	0	1	3	3	3	3	3	3	4	3	4	4	3	4	3	4	4	3	3	3	3	2	3	3	3	2	2	2	80	15	11	10	15	15	14
2	2	2	2	2	3	3	3	1	1	2	2	1	0	0	3	4	3	4	2	4	3	4	3	3	4	3	4	3	4	4	2	4	4	4	3	3	4	4	4	3	4	91	15	12	13	20	16	15
3	2	1	2	2	3	3	3	1	2	2	2					1	2	3	3	4	3	3	3	4	4	2	4	3	4	4	3	4	3	4	3	3	4	4	3	4	4	86	12	13	11	20	14	16
2	2	2	2	2	3	3	2	3	2	1	2					2	5	5	1	4	2	1	1	2	4	1	4	4	2	4	4	2	4	4	4	1	4	4	4	4	4	81	9	13	15	20	14	10
2	2	2	2	2	2	3	2	3	3	1	2					4	4	4	4	3	4	3	3	3	3	3	3	2	4	4	4	3	3	3	3	3	3	4	3	3	3	86	17	12	14	16	14	13
1	2	2	2	2	2	3	1	1	2	2	2					2	2	2	2	2	2	2	2	2	2	2	2	2	2	2	2	2	2	2	2	2	2	2	2	2	2	52	10	8	8	10	8	8
2	2	2	2	2	4	3	3	2	4	2	1	0	0	1	1	3	2	5	1	5	2	4	2	3	2	1	4	1	2	1	2	3	2	4	3	2	4	3	2	2	4	69	10	6	9	20	12	12
1	2	2	1	1	2	2	1	3	4	2	1	0	1	0	3	3	4	3	3	4	3	3	4	3	3	2	4	4	3	4	4	4	2	4	3	3	3	3	3	3	4	86	16	12	13	19	13	13
1	2	2	1	1	2	3	1	3	3	2	2					4	4	3	2	2	3	1	2	3	4	2	3	3	3	2	3	3	2	3	2	1	2	3	3	2	3	68	12	9	12	14	10	11
1	2	2	1	1	2	3	2	3	2	2	2					3	4	2	5	2	4	3	4	2	4	4	5	4	4	3	4	3	4	4	2	2	3	4	3	3	3	88	17	16	13	18	12	12
3	2	1	3	2	3	3	3	1	2	2	2	1	1	1	3	4	4	4	5	4	4	4	4	4	4	3	3	4	4	4	4	4	4	3	3	3	3	3	3	3	4	96	18	16	14	17	16	15
3	2	2	2	2	3	3	3	1	3	2	2					3	4	4	1	4	4	4	3	2	5	2	4	4	5	5	3	4	2	3	3	2	3	3	3	3	3	86	13	10	14	17	18	14
2	2	2	2	2	2	3	1	3	2	2	2					2	4	3	2	1	2	2	2	3	2	2	2	3	2	2	3	2	3	2	1	1	3	4	2	1	3	59	10	9	9	12	9	10
2	2	2	2	2	2	3	2	3	2	1	2					3	3	3	2	3	2	3	1	3	3	1	3	3	3	3	2	3	2	3	3	2	2	3	2	3	3	67	9	10	10	15	12	11
1	2	2	1	1	2	3	1	1	1	2	2					3	4	3	4	3	3	3	3	2	3	2	3	3	3	3	3	2	4	3	2	2	3	4	2	3	3	76	13	14	11	16	12	10
2	2	2	3	2	2	3	2	3	2	1	1	1	0	0	1	3	3	3	3	4	3	3	3	4	3	3	4	3	4	3	3	3	2	4	3	3	3	3	2	4	3	82	15	12	11	18	12	14
2	2	2	1	1	2	3	2	3	2	1	1	0	0	1	1	4	4	5	1	2	3	1	1	5	2	1	4	1	5	5	2	5	1	5	2	2	5	2	1	1	1	71	10	4	10	14	13	20
2	2	1	1	1	3	3	2	3	3	2	1	1	0	0	3	2	3	3	1	4	3	1	3	3	1	3	5	3	4	3	3	3	3	3	2	3	3	3	3	2	3	73	14	9	11	18	8	13
1	2	2	1	1	1	2	1	1	1	2	2	1	0	0	1	3	3	3	3	4	3	2	3	4	4	3	3	3	3	3	3	3	3	3	3	3	3	3	3	3	3	80	15	12	12	16	12	13
1	2	2	1	2	1	2	1	3	2	2	2	1	1	0	2	3	4	3	2	3	2	2	3	3	2	2	4	2	2	3	3	3	3	3	3	2	2	2	2	2	2	67	13	9	11	14	10	10
2	2	2	2	2	2	3	2	3	3	2	2					4	4	4	3	2	4	3	3	3	2	1	3	2	3	3	4	3	2	3	2	3	3	3	3	2	2	74	15	9	13	13	12	12
2	2	2	2	2	4	3	2	2	3	2	2	1	0	0	1	2	4	4	4	3	3	3	3	3	3	3	3	3	3	3	3	3	3	3	3	3	3	2	2	2	3	77	14	12	12	14	13	12
1	2	2	2	2	2	3	1	3	2	1	2					3	2	2	2	2	2	3	2	2	2	3	2	2	2	2	2	2	3	2	2	2	2	2	2	2	2	56	12	9	8	10	9	8
2	2	2	2	2	3	3	2	1	2	2	2					2	2	4	1	3	2	3	4	4	3	1	4	2	4	4	2	4	1	3	2	1	4	2	2	2	3	69	10	6	8	15	14	16
2	2	2	2	2	3	3	2	3	3	1	2					2	3	3	1	4	4	2	3	4	2	2	4	2	4	4	2	3	2	4	2	2	3	4	2	1	2	71	11	6	11	18	11	14
2	2	2	2	2	3	3	2	1	3	2	2					3	3	2	2	3	3	2	3	4	3	2	3	3	3	3	3	3	3	3	3	3	3	3	2	3	3	74	14	11	11	15	10	13
1	2	2	1	1	2	3	1	3	2	2	1	0	1	0	3	3	5	2	4	4	3	2	3	2	3	3	3	2	2	2	3	3	4	3	3	4	3	3	4	3	3	79	16	13	15	16	9	10
3	2	2	1	2	4	3	3	2	2	2	2					3	3	4	1	5	2	4	3	5	5	1	5	5	5	5	2	5	2	5	2	2	2	4	1	2	5	88	11	10	8	24	18	17
2	2	2	2	2	2	3	2	2	3	2	2					4	4	4	3	3	4	3	3	3	3	3	4	3	2	3	3	4	2	3	3	2	3	3	3	4	3	82	15	12	14	16	13	12
2	2	2	2	2	3	3	2	3	2	2	2					3	5	2	4	5	4	3	5	3	1	3	3	4	1	2	4	2	2	3	3	3	1	1	2	2	3	74	18	12	14	15	8	7
1	2	1	1	1	2	3	1	1	3	1	1	1	0	0	2	3	4	4	1	4	2	3	2	5	5	2	5	3	4	5	2	4	3	4	3	2	4	4	2	2	4	86	11	9	11	21	17	17
2	2	2	2	2	2	3	2	3	2	1	2					3	3	4	1	2	3	3	2	4	3	1	1	1	4	4	2	3	2	3	2	3	4	4	3	2	4	71	11	6	11	14	14	15
2	2	2	2	2	3	3	2	3	4	2	1	1	1	0	3	3	3	4	3	3	3	3	3	4	3	3	3	3	4	4	3	3	3	3	3	3	3	3	3	3	3	82	15	12	12	15	14	14
1	2	2	1	2	2	2	1	3	2	2	2					2	2	2	1	2	4	3	2	4	3	2	4	3	2	2	2	2	2	4	2	1	3	2	2	2	2	62	9	8	10	14	10	11
2	2	2	2	2	2	3	2	3	2	2	2					2	2	2	2	2	2	2	1	3	4	2	4	2	2	3	2	4	4	4	3	1	1	4	2	2	2	64	8	10	9	16	11	10
3	2	2	2	2	3	3	3	3	2	1	2					2	2	4	1	5	2	3	1	5	4	1	5	1	5	5	1	5	2	5	2	1	5	5	1	3	5	81	6	7	7	25	16	20
3	2	2	2	2	4	4	3	1	4	2	1	0	1	0	3	4	3	5	3	4	5	5	3	5	5	3	3	3	3	5	3	5	3	3	1	3	3	3	3	3	3	92	16	12	12	16	20	16
1	2	2	1	1	2	3	1	2	2	1	2					1	2	3	1	3	2	1	1	5	3	1	3	2	4	4	1	4	1	4	1	1	5	5	2	2	5	67	5	6	7	20	11	18
2	2	2	3	1	2	3	2	3	2	2	1	1	0	0	3	4	5	3	5	5	5	3	5	5	3	3	5	5	5	5	5	5	5	5	5	5	5	2	3	5	2	113	22	20	18	19	14	20
1	2	2	1	1	2	2	1	3	2	1	1	0	1	0	3	4	4	4	4	4	4	1	4	4	4	2	4	4	4	4	4	4	4	4	4	3	4	4	3	3	4	96	17	15	15	20	13	16
1	2	1	1	1	2	3	1	2	4	1	1	1	0	0	3	1	2	4	2	5	1	1	1	5	5	1	5	1	5	5	1	5	1	5	1	1	5	5	1	1	5	75	5	5	5	25	15	20
2	2	1	2	2	2	3	2	1	2	1	1	1	0	0	3	3	5	3	5	3	5	3	5	3	3	3	4	5	1	3	5	3	3	3	2	3	2	2	5	5	3	90	19	18	17	15	12	9
2	2	2	2	2	2	3	2	2	2	2	2					3	3	4	4	3	3	3	3	4	3	3	2	3	3	3	3	3	2	3	2	2	3	2	2	3	3	75	14	12	10	13	13	13
2	2	2	2	2	3	3	2	1	2	1	2					3	3	3	1	4	3	3	1	3	3	2	5	3	4	3	3	3	1	5	2	1	4	4	2	2	4	75	10	7	10	22	12	14
3	2	2	2	2	2	3	3	3	2	2	2					4	4	3	4	3	4	4	3	3	3	4	3	4	3	3	4	3	3	3	3	3	2	3	3	3	3	85	18	14	14	15	13	11
1	2	2	2	2	1	2	1	1	2	1	2					1	1	1	1	5	1	1	1	5	4	1	5	1	5	3	1	1	1	4	1	1	4	4	1	3	1	58	5	6	4	19	9	15
3	2	2	2	2	3	3	3	2	2	2	2					1	3	3	3	3	4	3	2	4	4	3	4	3	3	4	2	4	4	4	2	1	2	4	2	3	3	78	9	13	11	18	14	13
2	2	2	2	2	2	3	2	3	2	2	2					4	5	2	3	2	4	3	3	2	2	3	2	5	3	3	3	3	2	2	4	1	2	3	4	3	2	75	14	13	17	11	10	10
1	2	2	1	1	2	3	2	3	2	1	2					2	2	2	2	4	2	2	2	2	2	2	2	2	2	2	2	2	2	2	2	2	2	2	2	2	2	54	10	8	8	12	8	8
1	2	2	2	2	2	3	2	2	2	1	2					5	4	4	3	3	4	3	3	4	3	3	3	3	4	4	4	4	2	4	3	3	3	3	3	3	3	88	18	11	14	16	14	15
1	1	2	1	1	1	4	1	2	3	2	2					1	1	3	1	3	1	1	1	1	1	1	5	3	5	1	2	5	3	5	1	3	3	3	3	3	1	61	8	10	6	17	6	14
2	2	2	2	2	3	3	3	1	2	1	2	1	0	0	1	3	3	2	3	4	3	3	3	3	3	3	3	3	4	3	3	3	3	3	3	3	3	3	3	3	3	79	15	12	12	16	11	13
2	2	2	2	2	3	3	3	1	2	2	2					2	1	5	1	5	1	1	1	5	5	1	5	1	1	5	1	5	5	5	5	1	1	5	1	1	5	75	6	8	8	25	16	12
1	2	2	2	2	2	2	2	1	2	1	2					2	4	3	1	2	2	3	2	2	3	1	4	3	3	3	2	2	3	4	3	1	3	5	3	2	5	71	8	9	12	20	12	10
1	2	2	2	1	3	3	2	3	2	1	1	0	1	0	1	3	3	3	2	2	3	3	3	3	3	2	3	1	4	3	3	4	3	2	2	2	2	2	3	3	3	70	13	9	11	12	12	13
2	2	2	2	2	3	3	3	2	2	2	2					5	5	5	5	3	5	2	5	4	2	2	2	4	4	4	4	4	4	3	2	3	3	3	4	4	3	94	19	17	16	14	13	15
2	1	1	1	1	2	3	2	2	3	2	2	1	0	0	3	4	3	3	3	2	4	2	3	3	3	3	3	4	3	3	3	3	4	3	2	3	2	3	3	3	3	78	16	14	12	14	11	11
2	2	2	2	1	2	3	2	1	2	2	2					3	4	3	4	3	4	4	2	4	4	2	4	2	4	4	2	3	2	4	3	2	4	3	3	2	3	82	11	10	14	17	15	15
3	2	2	2	2	3	3	3	2	2	2	2					1	2	1	1	1	4	2	1	4	1	1	5	1	4	4	1	4	4	4	1	1	4	1	1	1	1	56	5	7	8	12	8	16
3	2	2	2	2	3	3	3	2	2	1	2					4	5	5	5	4	5	4	4	5	5	2	5	3	5	5	5	5	4	4	3	3	5	5	5	5	5	115	18	17	18	23	19	20
2	2	2	2	2	3	3	2	3	2	2	2	1	0	0	1	2	2	3	1	4	2	1	2	5	5	2	5	4	4	5	3	4	2	4	2	2	4	4	2	3	3	80	11	10	8	20	14	17
2	2	2	2	2	3	3	2	1	4	2	2					4	3	2	1	3	3	1	2	3	1	2	3	4	2	2	3	3	1	3	3	1	2	3	2	3	3	63	12	9	11	15	6	10
2	2	2	2	1	2	2	2	3	2	1	2					3	3	4	2	4	3	3	2	4	4	2	4	1	3	3	2	3	2	4	3	1	4	3	2	2	4	75	10	7	11	19	14	14
2	2	2	2	2	3	3	2	1	2	2	2	1	1	0	3	2	4	4	2	2	3	3	5	4	3	3	3	2	2	2	2	2	2	2	2	2	2	2	2	2	2	66	14	8	11	11	12	10
2	2	2	2	2	3	3	2	3	2	2	1	1	0	0	3	2	3	4	1	2	1	1	2	5	1	1	3	1	5	5	1	5	1	2	2	1	3	4	2	1	3	62	7	4	8	14	11	18
2	2	2	1	1	1	3	2	3	4	2	1	1	1	0	3	3	3	5	3	4	2	2	4	4	2	2	4	2	4	4	2	3	2	3	2	1	4	4	2	4	4	79	12	11	9	19	13	15
2	2	1	2	2	2	2	2	1	2	2	2	1	1	0	3	3	3	3	2	3	3	3	3	4	3	3	4	3	3	3	3	3	3	3	3	2	2	2	1	2	3	73	14	10	10	15	12	12
2	2	2	2	2	3	3	3	1	2	1	1	0	1	0	2	3	3	4	1	4	3	4	1	3	4	3	4	3	3	4	3	4	3	4	3	2	3	4	3	3	3	82	12	10	12	19	16	13
1	2	2	1	1	3	3	2	3	2	1	2	0	1	0	1	1	2	5	1	2	1	1	1	5	3	1	5	1	5	5	1	4	1	5	1	1	5	3	1	1	2	64	5	4	5	17	14	19
1	2	2	1	1	2	3	2	3	2	2	2					3	3	4	3	5	3	3	4	5	2	5	5	3	4	3	5	5	3	5	3	4	4	4	5	5	5	103	21	14	14	24	12	18
2	2	2	2	2	3	3	2	2	3	2	2					3	3	4	2	1	4	3	3	4	3	2	2	3	4	4	3	3	2	2	2	4	3	3	3	3	4	77	15	10	12	12	14	14
2	2	2	1	1	2	3	2	2	3	2	2					3	2	5	2	2	3	1	1	5	4	1	5	1	5	5	2	4	4	5	2	2	4	4	2	4	4	82	9	11	9	20	15	18
1	2	2	2	2	2	3	2	3	2	1	2	0	1	0	3	3	4	5	5	2	5	5	4	4	4	2	4	5	4	4	5	3	5	4	5	2	3	4	5	5	3	104	16	20	19	17	18	14
1	2	2	2	2	2	3	1	3	2	2	2					3	3	4	2	4	2	2	2	3	2	2	4	3	3	4	2	3	2	3	2	2	3	4	2	2	4	72	11	9	9	19	12	12
2	2	2	2	2	3	3	2	2	3	2	2	1	0	0	1	3	3	3	4	3	4	3	3	4	4	3	3	4	3	3	4	4	3	4	4	4	4	3	3	4	4	91	17	15	14	17	13	15
2	2	1	2	2	3	3	3	3	2	2	1	0	1	0	3	2	3	3	2	3	3	3	3	4	4	3	3	2	4	4	3	3	2	3	2	4	4	4	1	2	4	78	15	8	9	17	14	15
2	2	2	2	2	1	3	2	1	2	2	2					3	2	2	1	2	2	2	2	3	2	2	3	2	4	4	3	4	2	3	2	1	2	3	2	1	3	62	11	6	8	14	10	13
2	2	2	1	1	3	3	2	3	2	1	2	1	0	0	3	4	3	4	3	4	2	4	3	5	4	2	4	3	4	3	3	4	3	4	2	3	3	3	2	3	3	85	15	12	9	18	15	16
2	2	2	2	2	3	3	2	2	4	2	1	1	1	1	3	2	3	4	2	2	4	1	4	4	4	2	2	3	2	2	2	3	1	2	5	3	2	4	2	2	2	69	13	8	14	12	11	11
2	2	2	2	2	3	3	2	3	2	2	1	0	1	0	2	3	3	3	3	4	3	2	3	3	3	2	3	3	2	2	3	3	3	2	2	2	3	3	2	4	2	71	13	13	10	14	10	11
2	2	2	2	2	2	3	2	3	1	2	2	1	0	0	1	2	3	3	3	4	4	4	4	5	3	2	4	5	5	4	4	4	5	4	3	3	4	4	4	4	2	96	15	17	14	18	14	18
4	2	2	2	2	3	3	3	1	2	2	2	0	1	0	1	2	2	4	2	4	2	2	2	4	4	2	5	2	5	5	2	5	5	5	1	1	5	5	1	1	5	83	9	10	6	24	15	19
1	2	2	2	2	2	3	1	2	2	2	2					1	1	1	1	4	3	3	3	4	4	3	4	3	3	3	3	3	3	3	3	3	3	3	3	3	3	74	13	10	10	17	11	13
2	2	2	2	2	2	3	2	2	2	1	2	1	0	0	1	2	2	4	2	3	3	3	3	4	2	1	4	3	3	3	2	3	3	3	3	1	3	3	3	3	3	72	9	11	11	16	12	13
2	2	2	2	2	2	3	2	3	2	1	1	1	1	0	3	3	4	2	3	4	3	4	3	3	3	2	5	3	2	4	2	3	1	5	3	2	3	3	3	2	3	78	12	9	13	20	13	11
2	2	2	2	1	2	3	2	3	3	2	1	1	0	0	1	2	2	2	2	4	2	4	2	4	4	2	2	2	4	4	2	4	2	2	3	2	2	2	3	4	3	71	10	10	10	13	14	14
2	2	2	2	2	3	3	2	1	2	2	1	1	0	0	3	3	3	4	1	4	2	2	1	4	2	1	5	3	4	4	3	4	1	5	2	1	4	4	2	2	4	75	9	7	9	22	12	16
3	2	2	2	2	3	2	3	1	3	1	2	1	0	0	3	3	3	3	3	3	3	3	3	3	3	3	4	3	3	3	3	3	3	3	1	1	3	3	3	1	3	73	13	10	10	16	12	12
2	2	1	2	1	2	3	2	1	2	1	1	1	1	0	3	3	3	4	3	4	3	4	3	4	3	4	4	1	4	4	2	4	1	5	2	1	5	3	2	3	2	81	13	8	10	18	15	17
1	2	2	1	1	2	3	1	3	4	2	2	0	1	0	1	4	4	4	3	4	4	3	4	3	3	3	4	4	3	4	4	4	3	4	4	4	3	2	4	4	4	94	19	14	16	18	14	13
3	2	2	2	2	3	2	3	1	2	2	1	0	1	0	3	3	3	3	2	2	2	2	2	2	2	2	2	2	2	2	2	2	2	2	2	2	2	2	2	2	2	55	11	8	9	10	9	8
1	2	2	1	1	3	3	2	2	4	2	2					3	3	3	2	3	2	2	2	4	3	4	4	4	4	4	3	4	2	4	2	3	4	4	2	2	3	80	15	10	9	18	12	16
2	2	2	2	2	3	3	2	3	2	1	2					2	3	3	1	3	4	3	2	3	1	2	3	4	3	3	3	4	3	3	2	2	1	3	3	2	3	69	11	10	12	15	10	11
1	2	2	1	1	2	3	1	3	2	2	2					4	5	3	3	4	3	4	2	4	3	3	4	3	4	4	3	4	2	4	4	3	2	3	2	3	3	86	15	11	14	18	14	14
2	2	2	2	2	3	3	3	1	1	1	2					2	3	2	1	2	3	2	2	3	1	2	4	2	3	2	2	2	4	4	2	4	3	4	2	2	2	65	12	9	10	16	7	11
1	2	2	2	2	2	3	2	1	2	1	2	1	0	0	3	2	1	3	1	4	4	2	1	5	1	1	5	2	4	5	2	4	1	2	2	1	1	4	3	2	4	67	7	6	10	19	11	14
2	2	2	2	2	3	3	2	3	2	1	2					3	4	4	2	3	3	3	3	4	3	2	2	4	4	4	4	4	4	3	2	2	2	5	3	3	3	83	14	13	12	16	14	14
1	2	2	1	1	2	3	1	3	3	1	2	0	1	0	2	3	3	4	4	4	2	4	3	4	4	4	4	3	4	4	3	4	4	4	2	1	4	4	2	3	4	89	14	14	9	20	16	16
2	2	2	2	2	3	3	2	3	3	2	2					2	2	4	1	4	2	4	1	4	3	1	3	1	3	3	2	3	2	4	2	1	3	4	1	1	2	63	7	5	7	17	14	13
4	2	2	2	2	3	3	3	1	2	2	2					2	3	4	3	4	3	4	2	4	4	3	4	3	4	4	3	4	3	4	3	2	4	3	2	3	4	86	12	12	11	19	16	16
2	2	2	2	2	2	3	2	1	2	1	2					2	2	2	2	2	2	2	2	5	2	2	2	2	2	2	2	2	2	2	2	2	2	2	2	2	2	55	10	8	8	10	8	11
2	2	1	2	2	2	3	2	1	1	1	1	1	0	0	3	5	3	3	1	3	3	3	5	5	3	1	5	3	5	5	3	5	3	5	1	3	5	5	1	3	5	92	17	10	8	23	14	20
2	2	2	2	2	3	3	2	3	2	1	2	1	0	0	1	2	3	3	3	2	3	3	3	3	3	2	3	3	3	3	3	3	3	3	2	3	3	3	2	3	3	73	13	12	10	14	12	12
1	2	2	1	1	2	3	1	2	1	1	2					2	4	3	3	1	4	3	4	3	3	4	3	4	1	1	4	1	4	1	4	4	1	1	2	4	1	70	18	15	14	7	10	6
2	2	2	2	2	3	3	3	2	3	2	1	0	0	1	1	4	4	4	4	3	4	4	4	3	4	4	4	3	4	4	4	3	4	4	4	3	3	4	4	4	4	98	19	15	16	19	16	13
1	2	2	1	1	2	3	1	2	2	2	2					2	4	4	3	2	3	3	3	3	3	3	2	2	3	4	3	3	3	3	3	3	3	3	3	3	3	77	14	11	13	13	14	12
2	2	2	2	2	3	3	3	1	2	2	2					3	3	4	2	3	2	2	2	4	4	2	4	1	5	4	2	4	3	4	1	2	4	3	2	2	3	75	11	8	8	17	14	17
2	2	2	2	2	3	3	2	1	2	2	2					3	3	4	3	3	3	3	3	4	4	3	3	4	3	4	4	4	4	4	3	3	3	3	3	4	3	88	16	15	12	16	15	14
1	2	1	2	2	2	2	2	1	2	1	2	1	0	0	3	3	4	4	4	4	4	3	4	4	4	4	4	4	4	4	4	4	4	4	4	4	4	4	4	4	4	102	19	16	16	20	15	16
1	2	2	1	1	2	3	1	3	2	2	1	0	1	0	2	5	5	3	5	5	5	3	4	3	2	3	5	5	2	2	5	2	4	3	4	2	2	2	4	5	3	93	19	19	18	18	10	9
2	2	1	2	2	2	3	2	2	2	1	2	1	0	0	3	2	2	4	2	4	2	2	2	5	3	2	5	1	5	5	2	5	5	5	1	2	5	5	2	1	5	84	10	9	7	24	14	20
1	2	2	2	2	2	3	1	3	2	2	2					3	3	2	2	3	4	3	3	2	2	3	3	4	2	3	3	2	2	2	2	3	2	2	2	2	2	66	15	10	11	12	10	8
2	2	2	2	2	2	3	2	3	1	1	2					1	2	1	1	3	2	2	2	4	2	1	4	2	4	4	2	4	2	4	1	1	3	4	1	2	4	63	7	7	6	19	9	15
1	2	2	1	1	2	3	2	3	2	2	2	1	0	0	3	4	4	4	4	4	4	4	4	4	3	3	4	4	3	3	4	4	2	4	3	3	3	3	3	3	3	91	18	13	14	18	14	14
2	2	2	2	2	2	3	2	2	1	1	2					4	3	4	1	3	1	2	4	4	1	1	4	2	4	4	2	4	2	4	1	1	4	3	1	2	3	69	12	7	6	17	11	16
2	2	2	2	2	3	4	2	2	4	2	2	1	1	1	3	4	4	4	3	3	4	4	4	4	4	3	3	3	4	4	3	4	3	4	4	4	4	4	3	3	1	92	18	12	15	15	16	16
4	2	2	2	2	4	3	3	2	3	1	2	1	0	0	1	3	2	4	2	5	3	4	3	5	5	2	5	2	5	5	2	4	1	4	1	1	4	1	1	2	4	80	11	7	7	19	18	18
2	2	2	2	2	3	2	2	2	3	2	2	0	1	0	3	3	4	3	3	3	4	3	3	4	3	3	3	4	3	2	4	2	2	3	4	1	2	3	3	4	4	80	14	13	15	16	11	11
3	2	2	2	2	3	3	3	2	3	1	1	1	0	0	3	3	1	5	1	5	2	1	1	5	5	1	5	1	5	5	2	5	1	5	1	1	2	5	1	3	2	74	8	6	5	22	16	17
1	2	2	1	1	2	2	1	3	1	1	2					1	3	3	2	4	3	1	2	3	3	1	5	1	4	5	3	4	3	5	4	1	5	4	3	1	5	79	8	7	13	23	12	16
2	2	1	2	1	2	3	2	3	2	2	2	1	1	0	3	3	4	4	2	1	4	1	2	2	2	2	2	2	2	2	2	3	1	3	2	2	2	2	2	2	2	58	11	7	12	10	9	9
2	2	2	2	1	3	3	2	2	2	1	2					3	2	1	2	2	2	3	3	4	1	1	5	2	4	4	3	4	1	3	3	1	4	3	1	2	3	67	11	7	8	16	9	16
2	2	2	2	2	3	3	2	1	2	2	2	1	1	0	3	5	3	5	3	5	5	3	5	4	4	4	4	5	5	5	4	5	5	5	2	2	4	4	2	2	3	103	20	15	12	21	17	18
1	1	2	1	1	2	2	1	1	1	2	2					3	3	2	3	4	3	4	3	3	3	2	4	3	3	2	3	2	3	4	3	3	4	3	3	3	3	79	14	12	12	18	11	12
2	2	2	2	2	2	3	2	3	3	2	1	0	0	1	1	2	3	3	2	4	3	2	2	4	2	2	4	3	4	3	2	4	4	5	3	1	2	4	4	3	4	79	9	12	13	21	10	14
1	2	1	1	1	2	2	1	3	1	1	1	1	0	0	3	3	2	4	2	4	3	2	2	4	3	2	4	2	3	3	2	3	2	4	2	3	3	3	2	2	4	73	12	8	9	19	12	13
2	2	2	2	2	2	3	2	3	2	1	2					1	1	1	1	1	1	1	1	1	1	1	4	4	5	5	1	5	5	5	5	1	5	5	5	1	1	68	5	11	12	16	8	16
1	2	2	2	1	1	2	1	3	1	1	2	0	1	0	2	3	4	4	4	4	3	4	3	4	4	1	4	2	4	5	2	4	3	5	1	3	5	2	1	5	4	88	12	14	9	19	17	17
2	2	2	2	2	3	3	2	3	2	1	2					3	5	3	3	3	3	3	3	3	3	3	3	4	3	3	5	3	4	3	4	3	1	2	4	4	3	84	17	15	16	14	12	10
2	2	2	2	2	2	2	2	3	2	2	2					3	3	3	2	3	3	3	2	4	2	1	3	2	4	4	2	4	2	3	2	2	3	2	2	2	3	69	10	8	10	14	12	15
1	2	2	1	1	2	3	1	3	3	2	1	1	0	0	1	4	5	4	3	4	3	2	4	3	1	2	4	2	3	3	2	4	2	4	4	2	3	3	4	4	4	83	14	11	16	19	10	13
1	2	2	1	1	2	3	1	3	2	2	2					2	2	3	2	2	2	3	2	4	3	2	4	2	4	3	2	4	2	4	2	2	3	3	2	2	3	69	10	8	8	16	12	15
2	2	2	2	2	3	3	3	3	2	2	1	1	0	0	3	3	2	3	3	5	3	2	2	5	4	1	5	1	5	5	1	5	1	5	1	1	5	5	1	2	2	78	8	7	7	22	14	20
2	2	2	2	2	3	4	2	1	3	1	2	1	0	0	3	5	5	4	4	4	5	4	4	4	3	2	4	2	3	4	4	4	4	4	3	4	4	4	5	5	3	101	19	15	18	19	15	15
2	2	2	3	1	3	2	2	3	1	1	1	1	0	0	3	3	3	4	3	4	3	3	3	3	2	3	3	3	3	3	3	3	3	3	3	3	3	3	3	3	3	79	15	12	12	16	12	12
2	2	2	2	2	3	3	2	1	2	2	2					3	5	3	2	5	4	2	3	3	1	2	4	3	4	5	3	4	2	5	3	1	2	4	1	2	3	79	12	9	13	21	11	13
2	2	2	2	2	2	3	3	3	2	2	2					3	2	3	2	3	3	2	2	4	3	3	3	2	3	2	2	3	2	3	2	2	3	3	2	2	2	66	12	8	9	14	10	13
2	2	2	1	1	2	3	2	3	2	2	2					4	4	4	4	3	4	4	4	4	4	3	3	3	3	3	4	4	3	3	2	3	3	3	3	4	3	89	18	14	13	15	15	14
2	2	2	2	2	1	3	2	3	1	1	2					3	3	4	3	3	3	3	3	2	2	2	3	3	3	3	3	3	3	3	3	3	3	3	3	3	3	76	14	12	12	15	12	11
2	2	2	2	2	2	3	2	1	1	2	2					2	2	4	1	5	2	3	1	5	5	1	4	1	4	5	2	5	2	4	2	1	4	4	2	2	4	77	7	6	8	21	17	18
2	2	2	2	2	2	3	2	3	2	1	2					1	4	5	1	4	2	4	1	4	4	1	4	3	4	2	2	4	3	4	1	2	3	4	4	2	4	77	7	9	11	20	15	15
2	2	2	2	2	3	3	2	3	3	1	2					5	4	3	2	4	3	3	3	4	4	2	3	2	4	3	3	4	2	4	2	2	4	3	3	2	2	80	15	8	12	16	13	16
1	2	2	2	2	2	3	2	3	2	2	2					2	3	3	2	4	2	3	4	4	4	2	4	2	4	4	3	4	2	4	1	1	4	4	1	2	4	77	12	8	7	20	14	16
3	2	2	2	2	4	3	3	1	4	2	2					2	3	4	2	3	2	3	2	4	3	3	3	4	3	3	3	3	3	2	2	2	3	3	4	4	3	76	12	13	11	14	13	13
2	2	1	3	1	1	3	2	3	2	1	2	1	0	0	3	2	3	4	1	1	4	4	2	3	4	1	2	3	2	2	3	3	3	3	2	2	2	2	2	2	2	64	10	9	11	10	14	10
3	2	2	2	2	3	3	3	1	2	2	2	1	0	0	1	3	3	4	3	3	3	4	4	3	3	3	3	4	4	3	3	4	4	4	3	3	3	4	3	3	3	87	16	14	12	17	14	14
1	2	2	1	2	2	3	1	3	1	1	2					2	2	2	3	2	2	2	2	2	2	2	2	2	2	2	2	2	2	3	2	2	3	3	3	3	3	59	10	10	9	13	8	9
2	2	2	2	2	3	3	2	1	3	2	2					3	2	2	1	3	3	1	3	4	2	1	5	2	5	4	2	4	1	4	2	1	3	3	1	2	3	67	10	6	8	18	9	16
4	2	2	2	2	4	3	3	3	3	1	2	1	1	0	3	4	3	4	1	3	3	4	3	4	4	2	3	3	4	4	3	4	4	4	3	2	4	4	3	2	3	85	14	10	12	17	16	16
2	2	2	2	2	3	3	2	1	2	1	2					3	3	3	3	3	3	3	3	4	4	4	4	4	4	4	3	3	3	3	2	2	4	4	2	3	3	84	15	13	10	17	14	15
3	2	2	2	2	3	3	3	1	2	2	2					3	4	3	1	4	1	1	1	3	2	2	4	3	3	3	4	3	3	3	3	3	3	3	3	3	3	72	13	10	11	17	9	12
1	2	2	1	1	2	3	1	1	1	1	1	1	1	0	3	2	1	3	1	5	3	3	1	5	4	3	5	2	4	4	2	3	2	5	2	2	4	2	2	2	3	75	10	7	8	20	14	16
2	2	2	2	2	3	4	2	3	4	2	2					3	3	3	3	3	4	3	2	2	2	2	2	2	2	2	3	3	3	3	3	2	3	3	3	3	3	70	12	11	13	14	10	10
1	1	1	1	1	2	3	1	3	3	1	2					3	3	3	3	3	3	3	3	3	3	3	3	3	3	3	3	3	3	3	3	3	3	3	3	3	3	78	15	12	12	15	12	12
2	2	2	2	2	3	3	2	1	2	2	2					3	4	2	2	1	2	3	4	4	3	2	2	2	5	5	2	5	2	5	1	2	5	2	5	2	5	80	13	8	12	15	13	19
3	1	2	2	2	3	2	3	2	2	1	2					3	3	4	2	5	2	4	1	4	4	1	4	2	4	4	2	4	1	4	2	1	3	4	1	2	4	75	8	7	8	21	16	15
3	2	2	2	2	3	3	3	2	2	2	1	1	1	0	3	3	3	3	1	2	3	3	3	3	3	3	3	3	3	3	3	3	3	3	3	1	3	4	2	3	3	73	13	10	11	15	12	12
3	2	2	2	2	3	3	3	2	4	1	2	1	1	0	3	4	4	3	4	4	4	4	4	3	4	2	4	4	2	2	5	3	5	5	5	2	3	3	5	5	2	95	17	18	18	18	13	11
1	2	2	1	1	2	3	1	3	2	1	2					2	3	4	2	3	1	4	2	5	4	2	5	1	5	4	2	5	2	5	1	1	4	4	2	1	4	78	9	6	7	21	16	19
2	2	2	2	2	2	3	2	3	2	2	2					2	3	3	3	4	4	2	2	5	4	2	4	4	4	4	2	2	3	3	3	1	5	4	3	2	4	82	9	12	13	19	13	16
2	2	2	2	2	3	3	2	1	4	2	2	1	0	0	1	3	5	3	3	3	3	3	3	4	3	3	2	4	3	2	3	4	4	3	4	3	2	3	4	4	3	84	15	15	16	14	11	13
2	2	2	1	1	1	3	1	2	2	1	2	1	0	0	1	2	2	3	2	2	2	3	3	4	2	2	3	3	2	3	2	3	4	3	2	2	2	3	2	3	3	67	11	12	8	14	11	11
4	2	2	2	2	4	4	3	1	4	1	2					3	2	4	1	3	2	2	2	4	4	2	4	2	4	4	2	4	2	4	2	2	4	3	2	2	3	73	11	7	8	17	14	16
1	2	2	1	1	2	3	2	3	2	2	2	1	1	0	3	3	3	3	4	2	3	3	1	2	2	3	2	3	2	3	3	3	3	3	3	3	1	2	2	3	3	68	13	13	11	12	11	8
1	2	2	1	1	1	2	1	1	1	1	2	1	0	0	3	3	3	3	2	2	3	2	2	4	4	1	4	2	5	5	3	3	2	5	2	2	5	4	2	2	3	78	11	8	10	18	14	17
2	2	2	2	2	2	3	1	3	3	1	2					3	3	2	1	4	3	4	2	4	4	3	4	3	4	4	3	3	3	3	2	3	3	4	3	3	3	81	14	10	11	18	14	14
2	2	2	2	2	3	3	2	1	2	1	2					3	3	3	2	3	3	2	2	3	2	2	3	3	3	3	3	3	3	3	3	3	3	3	3	3	3	73	13	11	12	15	10	12
2	2	1	1	1	2	3	2	1	2	2	2	0	1	0	2	2	2	2	1	2	2	2	1	3	2	1	2	1	2	2	2	2	2	3	1	1	3	3	1	2	3	50	7	6	6	13	8	10
3	2	2	2	2	3	2	3	1	2	2	2	0	1	0	2	3	2	3	3	2	3	1	2	3	3	3	4	1	4	3	3	3	2	3	2	3	2	3	3	4	3	71	14	10	10	15	10	12
1	2	1	1	1	2	3	1	3	2	2	1	1	0	0	3	3	4	4	2	3	4	3	4	3	3	3	4	4	4	4	3	3	2	3	4	4	2	4	4	3	3	87	17	11	16	17	14	12
1	2	2	1	1	2	3	1	3	2	1	2	1	0	0	1	5	5	2	4	2	5	3	4	5	4	3	3	3	3	3	3	2	4	3	4	3	3	3	3	3	3	88	18	14	17	14	12	13
2	2	1	2	2	3	3	3	3	4	1	1	0	0	1	3	2	2	4	2	4	3	4	2	4	3	2	4	2	4	4	2	4	2	4	3	2	4	4	2	2	3	78	10	8	10	19	15	16
2	1	2	2	2	3	4	1	2	4	2	2	1	1	0	2	4	3	4	3	3	3	4	3	4	4	2	4	2	4	4	3	4	2	4	2	3	4	4	2	3	4	86	15	10	10	19	16	16
2	2	2	2	2	2	3	2	1	1	2	2	0	0	1	1	5	5	5	5	5	5	5	5	5	5	5	5	5	5	5	5	5	5	5	5	5	5	5	5	5	5	130	25	20	20	25	20	20
2	2	2	2	2	2	3	2	3	1	2	2					3	3	3	2	1	3	3	2	4	2	3	2	2	2	2	3	3	3	3	2	2	2	2	2	2	2	63	13	9	10	10	10	11
2	2	2	2	2	2	3	2	3	2	1	1	0	1	0	3	3	4	3	3	2	3	3	3	3	3	3	3	3	3	3	3	3	3	3	3	3	3	3	3	3	3	78	15	12	13	14	12	12
1	2	2	2	2	2	3	1	3	2	1	2	1	0	0	2	2	3	3	2	3	5	2	3	4	3	1	4	3	3	2	3	3	3	3	1	1	3	3	4	4	3	74	10	12	13	16	10	13
1	2	2	1	1	1	2	1	2	2	2	2	1	0	0	1	2	2	4	3	4	4	4	4	4	3	3	3	3	3	4	3	4	4	4	4	4	3	3	3	3	3	88	16	13	13	17	15	14
1	2	2	1	1	2	3	1	3	2	2	2	1	0	0	1	2	3	3	2	3	2	1	1	3	1	1	4	1	4	4	2	3	1	4	3	1	2	3	2	1	3	60	7	5	10	17	9	12
2	2	1	2	2	3	3	2	1	2	1	2	1	0	0	3	2	2	4	1	4	2	2	1	4	5	2	5	1	4	4	2	4	1	5	4	1	4	5	2	2	5	78	8	5	10	24	15	16
2	2	2	2	2	2	3	3	1	1	1	2					2	2	2	2	4	3	3	3	4	4	3	4	3	3	3	3	4	3	4	2	2	4	4	2	3	3	79	13	11	9	19	12	15
1	2	2	2	2	2	3	2	3	2	2	2	1	0	0	1	1	1	3	1	5	1	5	1	5	5	1	5	1	5	5	1	5	1	5	1	1	5	5	1	1	5	76	5	4	4	25	18	20
2	2	2	2	1	3	3	2	3	2	2	2					1	2	5	2	4	3	3	1	5	5	1	5	1	5	5	1	4	2	5	1	1	5	5	1	2	5	80	5	7	7	24	18	19
2	2	2	2	1	2	3	2	3	2	2	1	0	1	0	1	3	3	4	3	4	3	4	2	4	4	1	4	2	4	4	3	3	2	4	1	2	4	1	1	2	3	75	11	9	8	16	16	15
1	2	2	2	1	2	3	1	2	2	2	2					3	2	3	1	3	4	3	1	4	2	2	3	4	4	3	2	4	3	4	1	1	4	4	2	3	4	74	9	11	9	18	11	16
1	2	2	1	1	1	2	1	3	1	2	2					3	2	3	2	3	2	2	2	4	3	2	4	3	4	4	3	3	3	4	3	2	3	3	3	3	4	77	12	11	10	18	12	14
2	2	2	2	2	2	3	2	1	2	2	2	1	1	0	3	3	3	3	1	3	3	3	3	3	3	2	4	2	4	4	1	4	1	4	3	2	4	4	2	2	3	74	11	6	11	18	13	15
2	2	2	2	2	3	3	2	3	2	2	2					1	1	4	1	4	2	4	1	4	4	1	4	3	4	4	2	3	4	4	1	1	3	4	1	2	4	71	6	10	5	20	16	14
1	2	2	2	1	2	3	2	3	3	2	1	0	1	0	3	2	2	4	1	4	1	1	1	5	5	1	5	2	5	5	5	5	2	5	1	1	5	5	1	5	5	84	10	10	5	24	15	20
2	2	2	2	2	2	3	3	3	2	2	2					5	4	3	4	1	4	3	4	4	4	3	1	4	3	3	4	4	3	2	3	3	2	3	1	2	3	80	19	13	12	10	13	13
2	2	2	2	2	3	3	2	3	3	2	2	0	0	1	3	3	3	4	3	5	1	3	1	5	5	2	5	1	4	4	3	5	2	5	3	2	4	4	2	2	5	86	11	8	9	24	16	18
4	2	1	2	2	3	2	3	1	2	2	2					3	3	4	2	3	4	3	2	3	3	2	3	3	3	3	3	3	3	3	2	2	2	3	2	2	2	71	12	10	11	14	13	11
2	2	2	2	2	3	3	2	2	4	2	2	1	0	0	1	3	3	3	2	3	3	3	3	2	2	2	2	2	2	3	2	2	2	2	2	2	3	3	3	3	3	65	12	9	11	13	11	9
3	2	2	2	2	4	3	3	1	3	2	2					2	2	4	1	3	3	3	2	3	3	2	3	2	3	3	2	3	3	3	3	2	3	3	3	2	3	69	10	8	11	15	13	12
2	2	2	2	2	3	3	2	3	2	1	2					1	2	1	1	4	2	1	3	3	1	1	5	2	5	5	2	5	2	5	1	1	4	3	1	1	2	64	8	6	6	19	8	17
1	2	2	1	1	1	3	1	2	2	2	2					3	3	4	2	2	3	2	2	4	3	3	3	3	3	3	3	3	3	3	3	3	3	3	2	3	3	75	14	11	11	14	12	13
1	2	2	2	2	2	3	1	2	2	1	2	1	0	0	3	3	4	3	2	4	2	2	1	1	3	3	4	3	2	1	4	3	3	4	4	1	3	4	4	4	3	75	12	12	14	19	9	9
1	2	2	2	2	2	3	2	3	1	1	2					2	4	4	4	4	4	4	4	4	2	4	3	4	4	5	4	4	3	4	2	2	3	3	3	4	3	91	16	15	13	17	15	15
2	2	2	2	2	3	3	2	2	2	2	2	1	0	0	1	4	4	4	5	3	5	3	4	4	2	2	4	5	5	4	4	5	4	4	3	3	3	1	2	2	4	93	17	16	14	16	13	17
2	2	1	2	2	2	3	2	3	2	1	2	0	1	0	3	1	2	3	1	5	2	4	1	5	4	2	5	2	5	5	2	4	3	5	3	3	3	5	1	3	5	84	9	9	8	25	16	17
1	2	2	2	2	2	2	1	3	3	1	2					2	2	4	2	4	3	4	3	5	5	5	4	2	4	4	3	4	2	4	2	2	4	4	2	3	4	87	15	9	9	20	17	17
3	2	2	2	2	3	3	3	1	4	2	2					3	1	5	2	4	4	3	3	4	4	3	3	2	4	4	2	3	3	3	3	1	3	3	3	2	2	77	12	9	11	15	16	14
1	2	2	1	1	2	3	2	3	2	1	2					4	5	3	3	2	4	3	3	3	3	2	3	4	2	3	3	3	3	3	3	3	3	3	4	4	3	82	15	14	16	14	12	11
3	2	2	2	2	3	3	3	1	2	2	2					2	1	4	1	5	1	1	5	5	1	3	4	1	3	3	2	4	2	4	2	2	3	2	4	1	4	70	14	5	8	19	9	15
1	2	2	1	1	2	3	2	3	3	2	2					3	4	4	3	3	3	1	2	3	2	3	4	3	3	3	1	2	1	3	5	1	2	3	3	3	2	70	10	10	15	15	10	10
2	2	2	2	1	3	4	2	1	3	1	2	1	1	1	3	3	4	4	2	3	4	3	3	3	3	3	3	3	3	3	3	4	2	3	2	2	3	3	3	3	3	78	14	10	13	15	13	13
1	2	2	2	1	2	3	2	1	3	1	1	0	1	0	3	1	2	4	1	5	2	5	2	5	4	1	5	1	5	5	2	5	2	5	2	2	3	4	2	2	5	82	8	6	8	24	18	18
1	2	2	2	2	2	3	2	1	2	2	2	1	0	0	3	5	5	5	5	2	5	3	5	3	2	3	3	5	3	4	4	3	3	3	3	3	3	3	3	3	3	92	20	16	16	14	14	12
2	2	2	2	2	3	3	2	3	3	2	2					3	3	3	3	3	3	3	3	3	2	2	3	4	3	3	2	4	3	3	3	3	3	3	3	3	3	77	13	13	12	15	11	13
2	2	2	2	1	2	3	2	1	2	2	2					3	4	3	1	3	3	3	3	4	2	3	3	3	2	3	2	4	2	3	3	3	3	3	4	4	2	76	14	10	14	14	11	13
2	1	1	2	1	3	3	2	3	3	2	2	1	0	1	3	4	3	5	1	5	3	3	3	3	3	2	5	3	4	3	3	5	3	5	1	3	3	2	3	3	3	84	15	10	10	20	14	15
2	2	2	2	2	3	3	2	3	2	1	1	1	0	0	3	2	3	3	1	5	2	3	3	4	3	3	5	3	4	3	2	5	2	5	2	1	5	4	1	2	2	78	11	8	8	21	12	18
4	2	2	3	2	4	3	3	1	4	2	1	1	0	0	3	3	3	4	2	3	3	3	4	4	4	3	4	4	4	4	2	4	3	4	2	2	2	3	3	3	2	82	14	12	11	16	15	14
2	2	2	2	2	2	3	2	1	2	2	2					3	4	4	3	3	3	4	4	4	4	3	4	3	4	4	4	4	4	4	4	3	4	4	4	3	4	96	17	13	15	19	16	16
2	2	2	2	2	2	3	2	1	3	2	2					1	5	2	1	3	4	1	1	4	1	1	2	1	4	4	1	4	4	2	2	1	4	2	2	1	2	60	5	7	13	11	8	16
2	2	2	2	2	2	3	2	3	2	2	2					2	4	4	3	4	4	2	2	4	3	3	3	3	3	3	3	3	3	4	3	1	4	4	3	3	3	81	11	12	14	18	12	14
2	2	2	1	1	2	3	2	3	4	2	2					2	3	3	3	3	3	3	2	3	3	2	3	3	3	3	4	3	2	2	2	3	3	3	3	3	3	73	13	11	11	14	12	12
3	2	1	3	2	2	3	2	3	2	1	2	1	0	0	1	3	2	2	2	5	5	5	5	5	5	5	5	1	5	5	2	5	2	5	2	1	5	5	1	1	5	94	16	6	10	25	17	20
2	2	2	2	2	2	3	2	1	2	2	2	0	0	1	1	4	4	4	4	3	4	2	3	4	4	3	5	4	4	4	5	4	4	4	4	3	4	4	4	4	4	100	18	16	16	20	14	16
1	2	2	2	1	2	2	1	3	1	2	2					2	3	4	3	3	3	3	3	3	3	3	3	3	3	3	3	3	3	3	3	3	3	3	3	3	3	78	14	12	12	15	13	12
3	2	2	2	2	4	4	3	1	3	2	2					4	4	4	5	3	4	3	3	3	3	4	3	3	5	5	3	4	4	3	3	3	2	3	2	5	3	91	17	17	13	15	15	14
2	2	1	1	1	2	2	2	3	3	2	2	1	0	0	3	3	3	3	2	3	3	3	3	4	4	2	3	3	3	3	3	3	3	3	3	2	2	3	2	3	3	75	13	11	11	15	13	12
2	2	2	2	2	2	3	2	1	2	2	2	1	0	0	1	4	4	4	4	3	3	4	3	4	4	3	3	5	4	4	4	4	4	4	4	3	3	3	4	3	4	96	17	16	15	17	16	15
2	2	2	2	2	2	2	2	1	2	1	2					2	1	3	1	4	3	4	4	4	1	3	5	2	4	3	1	4	2	4	1	1	4	3	1	2	3	70	11	7	6	19	11	16
1	2	2	2	2	2	3	1	3	1	2	2					4	2	5	2	5	4	5	5	5	5	4	5	5	5	5	5	4	4	4	3	3	4	4	3	3	4	107	21	14	12	22	20	18
2	2	2	2	2	1	3	2	3	1	2	1	1	0	0	1	3	2	2	1	2	1	1	2	3	3	3	3	2	3	3	3	3	3	3	3	3	3	3	3	3	3	67	14	9	9	14	9	12
2	2	2	2	2	3	3	2	1	3	1	2					3	2	5	1	4	3	3	2	4	4	4	4	2	4	3	2	4	2	4	3	2	4	4	2	2	4	81	13	7	10	20	15	16
2	2	2	2	2	3	3	2	2	3	2	2	1	0	0	3	3	2	2	2	3	2	2	3	4	2	3	3	4	3	3	3	3	3	1	1	2	3	4	3	3	3	70	14	12	8	14	9	13
2	2	2	2	2	2	2	2	3	2	1	2					1	2	4	2	4	2	4	4	5	4	1	4	2	5	5	2	5	3	4	2	3	4	4	1	2	4	83	11	9	7	20	17	19
2	2	2	2	2	2	3	2	2	3	2	2	1	0	0	3	3	3	3	3	3	2	3	1	4	2	2	5	3	4	4	3	4	4	4	3	2	4	3	2	1	4	79	11	11	10	19	12	16
2	2	2	2	2	3	3	2	1	2	2	2					2	2	3	2	3	3	3	3	3	4	2	3	3	3	3	3	4	3	3	3	3	3	3	1	2	3	73	13	10	9	15	13	13
3	2	2	2	2	4	3	3	2	4	2	2					3	4	3	3	3	3	2	3	4	2	2	3	3	3	3	3	3	3	3	3	3	3	3	3	3	3	77	14	12	13	15	10	13
2	2	2	2	2	3	3	2	3	3	2	2					4	4	4	3	3	4	3	3	3	4	3	4	3	3	4	4	4	4	4	2	2	2	3	2	4	3	86	16	14	12	17	15	12
2	2	1	1	1	3	3	2	3	3	1	1	1	1	0	3	3	2	4	1	4	2	4	1	4	4	1	4	2	4	4	2	4	2	4	1	1	4	4	2	2	4	74	8	7	7	20	16	16
2	2	2	2	2	3	3	2	3	3	2	2					2	4	3	2	1	3	3	3	4	3	4	4	2	3	4	2	3	1	4	2	1	3	3	3	3	3	73	12	8	12	15	13	13
2	2	2	2	2	2	3	2	1	2	2	2					4	4	3	4	3	4	4	3	4	3	2	3	4	2	2	4	4	4	3	2	4	2	2	3	4	3	84	17	16	13	14	12	12
2	2	2	2	2	3	3	2	3	2	2	2					5	3	4	3	5	4	3	4	2	3	3	2	4	3	4	4	3	4	3	3	4	2	4	3	2	4	88	20	13	13	18	14	10
2	2	2	1	1	3	3	2	3	3	1	1	0	1	0	3	4	2	4	2	5	4	4	2	4	4	3	4	2	4	4	2	3	2	4	4	1	4	5	1	5	1	84	12	11	11	19	16	15
1	2	1	2	1	2	3	1	3	2	2	2					2	3	3	2	4	3	3	2	3	4	2	4	2	4	4	2	4	2	4	3	1	2	4	2	2	2	73	9	8	11	18	14	13
2	2	2	2	2	2	3	2	3	3	1	2	1	0	1	3	4	3	4	3	4	3	3	3	4	3	3	4	2	4	4	4	3	3	4	4	3	3	3	2	3	3	86	17	11	12	18	14	14
2	2	1	2	2	2	3	2	1	3	2	2					3	4	4	3	4	3	3	3	2	3	3	4	3	2	2	2	3	3	4	3	2	4	3	3	3	3	79	13	12	13	18	12	11
3	2	1	2	2	4	3	3	2	3	2	2	1	0	0	3	1	2	4	2	5	5	5	5	5	5	5	5	1	5	5	5	5	5	5	4	5	5	4	4	4	5	111	21	12	15	24	19	20
2	2	2	2	2	3	3	3	3	4	2	2					1	2	5	1	5	2	5	1	5	5	1	5	1	5	5	2	5	2	5	2	1	5	5	2	2	5	85	6	6	8	25	20	20
1	2	2	1	1	2	3	1	3	3	1	1	0	1	0	2	3	3	3	2	2	2	3	2	5	4	3	3	2	4	4	3	3	2	4	2	1	3	4	4	4	4	79	12	10	11	17	14	15
2	2	1	2	2	3	3	2	3	3	2	2					4	3	5	1	3	3	4	2	4	4	3	4	2	4	5	3	3	3	4	3	3	4	5	2	4	4	89	15	10	11	20	18	15
1	2	2	1	1	2	3	1	1	2	1	2					2	2	2	1	4	2	3	3	3	2	2	4	1	4	3	2	3	1	5	1	1	4	3	2	2	3	65	10	5	7	19	10	14
2	2	2	2	2	3	3	2	2	4	2	2					2	3	4	2	2	2	3	3	3	3	3	4	3	4	4	2	3	2	3	2	3	3	3	2	2	4	74	13	9	9	16	14	13
2	2	2	1	1	1	3	2	1	2	1	2					3	5	3	4	3	5	2	3	5	3	3	4	4	3	3	3	3	4	3	4	4	3	3	3	3	4	90	16	15	17	17	11	14
1	2	1	1	1	2	2	2	2	2	2	2	1	0	0	1	2	2	4	1	4	3	2	2	4	4	2	4	2	4	4	3	4	4	4	4	3	4	3	2	2	3	80	12	9	11	18	14	16
2	2	2	2	2	3	3	3	3	3	1	2					1	2	2	2	4	3	3	3	3	3	2	4	3	3	4	2	3	1	4	3	2	3	3	2	2	3	70	10	8	10	18	12	12
2	2	2	2	1	3	3	2	3	3	1	2	1	0	0	1	3	2	3	1	1	1	1	1	3	4	1	4	1	3	3	1	4	2	4	2	1	2	3	1	1	2	55	7	5	6	14	11	12
3	2	2	2	2	3	3	3	2	3	1	2	1	0	0	3	3	4	4	3	3	3	3	2	3	3	2	2	3	3	3	3	3	3	3	3	3	3	3	2	2	3	75	13	11	12	14	13	12
2	2	2	2	2	3	3	3	1	3	1	2					3	3	4	4	3	3	3	3	4	3	3	3	3	3	3	3	4	3	3	2	2	3	3	3	3	3	80	14	13	11	15	13	14
2	2	2	2	2	2	3	2	1	2	1	2	1	0	0	3	1	3	4	1	3	3	2	1	4	2	1	5	2	4	4	3	4	2	4	2	1	5	4	2	2	4	73	7	7	10	20	12	17
3	2	2	2	2	3	3	3	2	3	1	1	1	0	0	3	3	4	5	1	4	3	4	1	5	1	3	5	3	5	5	5	5	5	5	1	1	4	4	2	4	4	92	13	13	10	22	15	19
2	2	2	2	2	2	3	2	3	2	1	2					2	2	2	3	4	3	2	2	4	2	3	5	3	5	3	3	4	2	5	2	1	2	3	1	2	2	72	11	10	8	19	9	15
2	2	2	2	2	3	3	2	2	3	1	2					2	2	4	2	5	2	1	3	4	2	1	4	2	5	4	2	4	1	4	2	2	2	4	2	2	4	72	10	7	8	21	11	15
1	2	2	1	1	2	3	1	3	2	2	2					2	4	3	1	3	2	2	3	3	4	2	4	2	3	4	2	5	3	5	3	3	3	5	2	1	4	78	12	7	11	21	13	14
2	2	2	2	2	2	3	2	3	3	1	1	1	0	1	2	2	3	2	2	3	2	2	2	4	2	1	4	3	2	2	2	2	3	3	2	2	2	4	3	2	4	65	9	10	10	18	8	10
3	2	2	2	2	3	3	3	3	2	2	1	1	0	0	3	3	3	3	2	3	2	3	2	3	3	2	4	3	3	3	2	3	2	3	2	2	3	4	2	2	3	70	11	9	9	17	12	12
2	2	2	2	2	3	3	2	3	1	2	2					3	3	4	2	4	3	3	3	4	4	2	4	1	4	5	3	4	2	4	1	1	4	4	2	2	4	80	12	7	9	20	16	16
2	2	1	2	2	3	3	2	2	2	2	2					3	3	5	3	3	3	3	3	3	3	1	4	3	5	3	3	5	3	3	3	2	4	3	2	2	3	81	12	11	11	16	14	17
1	2	2	2	2	2	3	1	1	3	1	2	1	0	0	3	2	3	4	2	4	3	5	3	5	3	2	5	5	5	5	4	5	5	5	2	5	5	5	3	2	5	102	16	14	11	24	17	20
1	2	2	1	1	2	3	1	3	2	2	1	0	1	0	3	4	4	4	4	3	4	3	4	4	4	4	3	4	3	3	4	3	4	3	4	3	2	2	5	5	4	94	19	17	17	15	14	12
2	2	1	2	2	2	3	2	3	2	1	1	1	0	0	3	3	4	4	1	3	3	4	2	3	5	1	5	4	5	5	5	4	1	1	2	3	4	4	4	3	2	85	14	9	13	15	18	16
1	2	2	2	2	2	3	2	3	2	1	2					1	1	4	1	2	2	3	1	5	5	2	5	2	5	3	2	4	5	5	1	1	5	5	1	1	3	75	7	9	5	20	15	19
2	2	2	2	2	3	3	2	3	3	1	2	1	0	0	1	3	3	4	2	4	3	3	3	5	4	2	5	2	3	4	4	4	3	4	3	3	5	4	4	3	3	90	15	10	13	20	15	17
1	2	2	1	1	2	3	2	3	3	2	2					2	2	5	2	2	2	2	4	4	4	3	4	3	3	4	3	4	3	3	3	1	3	4	3	3	3	79	13	11	10	16	15	14
2	2	1	2	2	2	3	2	3	2	2	1	1	0	0	3	3	4	3	3	4	3	4	3	4	5	1	5	3	5	3	3	4	3	5	3	1	3	3	3	3	3	87	11	12	13	20	15	16
2	2	2	2	2	3	3	2	1	2	1	2					2	1	5	1	3	2	4	2	4	4	1	3	2	4	4	1	4	1	4	2	2	4	4	2	2	4	72	8	6	7	18	17	16
1	2	2	2	1	2	3	2	2	2	2	2	0	0	1	3	4	4	3	4	4	4	4	4	3	2	4	3	4	2	3	4	3	4	2	4	4	2	4	2	2	3	86	20	14	14	16	12	10
1	1	2	1	1	1	3	1	1	2	2	2	1	0	0	2	1	1	5	1	5	1	1	1	5	1	1	5	1	5	5	1	5	1	5	1	1	5	5	1	1	5	70	5	4	4	25	12	20
2	2	2	2	2	3	3	2	2	4	2	2					1	5	4	1	5	1	1	1	4	4	3	4	2	4	4	2	3	1	4	4	1	4	4	3	1	2	73	8	5	13	19	13	15
2	2	2	2	2	3	3	2	1	2	1	2	1	0	0	3	4	5	3	5	2	4	2	3	3	3	3	3	4	2	2	4	2	3	2	4	2	2	2	4	4	3	80	16	16	17	12	10	9
2	2	2	2	2	2	3	2	1	3	1	2					3	2	5	3	4	2	5	3	3	4	2	4	3	4	4	3	4	2	4	3	3	4	4	3	3	3	87	14	11	10	19	18	15
2	2	2	2	2	3	3	2	3	2	2	2	1	0	1	3	3	2	4	1	5	4	1	1	4	5	1	5	2	5	4	2	5	3	5	1	1	5	3	1	1	2	76	8	7	8	20	14	19
2	2	2	2	2	3	3	3	2	3	1	2					4	4	3	3	3	4	4	4	5	4	3	4	4	3	3	2	3	4	4	4	4	5	4	5	4	3	97	17	15	17	18	14	16
1	2	1	1	1	1	3	1	2	4	1	1	1	0	0	3	4	1	5	1	5	2	2	1	5	5	1	5	1	5	3	3	4	2	5	1	1	5	5	1	1	4	78	10	5	5	24	15	19
2	2	2	2	2	3	3	2	3	2	1	2	1	0	0	2	3	3	3	3	3	3	3	3	3	3	3	3	3	3	3	3	3	3	3	3	3	3	3	3	3	3	78	15	12	12	15	12	12
2	2	2	2	2	3	3	2	1	2	2	2	1	1	1	3	1	3	4	2	5	4	3	2	4	2	1	4	2	3	2	3	3	3	4	1	1	4	4	1	3	4	73	8	10	9	21	11	14
1	1	2	1	1	2	3	1	1	1	2	2	0	1	0	3	3	3	3	3	3	3	1	2	4	1	1	4	1	4	4	1	3	3	4	3	3	3	3	3	3	3	72	10	10	12	17	9	14
2	2	2	2	2	2	3	2	2	2	1	2					3	3	4	1	4	3	3	4	4	3	3	4	3	4	3	3	3	1	3	3	3	3	3	1	2	3	77	16	7	10	17	13	14
2	2	1	2	2	2	2	2	3	2	2	2	0	1	0	1	3	3	3	2	3	3	3	3	3	3	3	4	3	3	3	3	3	3	3	3	3	3	3	3	3	3	78	15	11	12	16	12	12
2	2	2	2	2	3	3	3	2	2	2	2					5	3	4	3	4	4	3	3	4	3	3	3	3	3	3	3	3	3	3	3	3	3	3	3	3	3	84	17	12	13	16	13	13
1	2	2	1	1	2	2	2	2	2	2	2					3	3	3	2	5	2	3	2	5	2	1	4	2	4	3	3	3	3	3	2	2	3	3	1	1	3	71	11	8	8	18	11	15
2	2	2	2	1	3	3	2	1	2	2	2					5	3	5	3	5	5	5	3	5	5	3	5	3	5	5	3	5	3	5	1	1	4	5	3	4	4	103	15	13	12	24	20	19
2	2	2	2	2	3	3	2	3	3	1	2	0	0	1	1	3	3	4	3	4	4	4	4	5	4	2	5	3	4	3	2	3	3	5	2	2	3	2	4	4	4	89	13	13	13	20	15	15
1	2	2	1	1	2	3	1	2	2	2	1	0	1	0	3	4	4	2	4	3	4	3	3	2	3	3	3	3	2	4	4	4	3	3	4	3	2	3	4	3	3	83	17	13	16	15	12	10
2	2	1	2	1	2	3	2	3	2	1	1	1	0	1	3	4	1	5	1	5	3	4	3	5	2	5	5	1	5	5	1	5	3	5	3	1	5	4	1	1	3	86	14	6	8	22	16	20
3	2	1	2	2	3	3	2	2	2	2	1	0	0	1	2	2	3	3	1	4	2	1	2	4	5	2	3	1	3	4	2	4	3	2	2	1	3	4	3	2	2	68	9	7	10	15	13	14
2	2	2	2	2	2	3	2	3	2	2	2	1	0	0	2	4	4	4	4	4	4	4	4	3	3	3	4	4	4	4	4	4	4	4	4	4	4	4	4	4	4	101	19	16	16	20	15	15
1	2	2	1	1	1	2	1	1	1	2	2					2	1	5	1	2	2	2	1	4	2	1	5	2	4	4	2	4	2	5	1	2	2	2	1	2	3	64	8	7	5	17	13	14
2	2	2	2	2	3	3	3	1	3	2	1	0	1	0	1	3	3	4	3	3	3	3	3	4	3	3	3	3	3	3	3	3	3	3	2	2	3	3	3	3	3	78	14	12	11	15	13	13
4	2	2	2	2	3	2	3	1	2	2	1	1	0	0	3	5	2	5	5	5	5	5	2	5	5	2	5	3	5	2	2	5	5	5	2	1	4	4	1	2	2	94	12	15	10	21	17	19
1	2	2	1	1	2	2	1	1	1	2	2					3	4	4	3	2	4	2	2	4	1	2	3	3	4	4	2	3	2	3	2	2	3	3	2	3	4	74	11	11	12	15	11	14
2	2	1	2	2	3	3	3	2	2	1	1	0	1	0	3	2	3	4	1	4	2	4	2	4	4	1	4	1	4	4	2	4	2	4	2	1	4	4	1	2	2	72	8	6	8	18	16	16
2	2	1	3	2	2	3	2	1	3	2	1	1	0	0	3	4	5	3	5	3	5	1	5	2	1	4	2	5	2	2	4	2	5	2	5	5	2	2	5	5	2	88	22	20	20	11	7	8
2	2	2	1	1	3	3	2	1	3	1	1	0	1	0	2	2	3	2	2	2	2	2	2	2	2	2	2	2	2	2	2	2	2	2	2	2	2	2	2	2	2	53	10	8	9	10	8	8
1	2	2	1	1	2	3	1	1	2	1	2					3	4	3	2	3	4	1	3	3	1	3	4	3	3	3	4	4	3	2	4	3	3	3	3	3	3	78	16	11	15	15	8	13
2	2	2	2	2	3	3	2	2	2	2	2					2	2	4	2	4	2	3	3	4	4	1	5	3	5	5	2	4	3	5	2	3	4	4	3	2	3	84	11	10	9	21	16	17
2	2	1	2	2	3	3	2	1	2	2	2					3	3	3	3	4	4	4	3	3	3	2	4	4	3	3	2	4	3	4	3	2	3	3	3	2	3	81	12	12	13	18	13	13
2	2	2	3	2	2	3	3	2	3	1	2	1	0	0	2	4	5	3	4	2	5	4	4	4	3	2	2	3	3	3	3	4	3	3	3	3	3	2	3	3	3	84	16	13	16	12	13	14
3	2	1	3	2	2	3	3	3	2	2	2	1	1	1	3	2	2	2	2	3	3	3	3	4	4	4	4	2	4	4	3	3	3	3	3	3	3	3	3	3	3	79	15	10	11	16	13	14
2	2	2	2	1	3	3	2	1	2	2	2					2	4	3	1	4	2	2	2	3	3	3	4	2	4	4	4	2	2	4	1	2	2	3	1	2	2	68	13	7	8	17	12	11
2	2	2	2	2	3	3	2	1	2	2	2					2	2	3	2	3	2	2	2	2	2	2	2	2	3	3	2	4	2	3	1	2	4	2	2	1	2	59	10	7	7	12	10	13
1	2	2	1	1	2	3	1	3	1	2	2					4	3	4	3	3	3	2	3	4	3	4	4	2	4	4	2	4	3	4	2	2	3	4	1	2	2	79	15	10	9	17	13	15
2	2	2	2	2	2	2	2	3	2	1	2	1	0	0	1	3	2	3	3	3	3	2	2	5	2	2	5	3	4	2	2	4	1	5	1	2	4	4	1	2	3	73	11	9	7	20	9	17
2	2	2	2	2	2	2	2	3	4	1	1	1	1	0	3	1	2	5	1	3	3	3	3	4	3	2	4	2	4	4	2	3	1	4	2	1	4	4	3	2	4	74	9	6	10	19	15	15
2	2	2	2	2	2	3	2	3	2	2	2					2	3	3	2	2	2	2	2	4	4	2	4	3	4	1	2	4	2	4	1	3	5	4	2	3	4	74	11	10	8	18	10	17
2	2	2	2	2	1	3	2	3	1	2	2					1	2	2	2	4	3	3	3	3	3	3	3	3	3	3	3	3	3	3	3	3	3	3	3	3	3	74	13	11	11	16	11	12
2	2	2	2	2	2	3	2	1	2	2	2					4	4	3	3	2	3	3	3	3	4	2	3	4	2	4	4	4	3	4	5	2	1	1	1	2	3	77	15	12	13	13	14	10
2	2	2	2	2	2	3	2	3	2	1	2					4	3	4	3	4	5	3	3	4	2	2	5	4	4	4	4	4	3	5	2	2	3	4	3	3	4	91	15	13	13	22	13	15
2	2	2	2	2	2	3	2	3	2	2	2					3	2	4	1	5	3	2	2	4	4	3	4	2	4	3	1	3	2	4	2	1	4	2	1	2	3	71	10	7	8	18	13	15
1	2	2	1	1	2	3	1	3	2	1	2					2	3	1	1	4	5	3	4	4	4	1	5	1	4	4	3	4	3	5	4	3	4	4	3	5	4	88	13	10	15	22	12	16
2	2	2	2	2	3	3	2	1	4	2	2					4	4	2	1	3	2	4	1	4	4	1	4	3	2	3	3	3	2	3	3	2	3	3	3	3	3	73	11	9	12	16	13	12
2	2	2	2	2	2	3	2	1	2	1	2	0	0	1	2	2	2	4	3	5	4	4	4	5	2	3	3	3	4	4	3	4	3	5	1	2	5	3	3	2	2	85	14	11	10	18	14	18
1	2	2	2	2	2	3	2	1	2	1	2	1	0	0	3	3	2	3	1	2	3	3	2	3	3	2	2	3	2	2	2	2	2	2	2	2	2	2	1	3	4	60	11	9	8	12	11	9
2	2	2	2	2	2	3	2	3	2	1	2	1	1	0	3	4	4	3	4	3	4	4	3	4	3	3	4	5	5	4	5	4	4	4	4	3	3	4	4	4	3	99	18	17	16	18	14	16
2	1	1	2	2	2	3	2	3	3	1	1	1	0	0	2	5	5	3	4	2	5	1	1	5	3	2	2	5	4	4	5	4	4	2	2	4	1	2	4	3	3	85	17	16	16	11	11	14
4	2	2	2	2	4	2	3	2	3	1	2	1	0	0	1	4	3	3	3	4	3	3	3	3	3	3	3	3	3	3	3	3	3	3	3	3	3	3	3	3	3	80	16	12	12	16	12	12
2	2	2	2	1	2	3	1	2	3	2	2					2	2	5	1	5	2	4	2	4	4	2	4	2	4	4	2	4	1	4	2	1	4	4	1	2	4	76	9	6	7	21	17	16
2	2	2	2	2	1	3	2	3	2	2	2	0	0	1	1	4	4	4	4	4	4	4	4	4	4	4	4	4	4	4	4	3	4	4	4	4	4	4	4	4	4	103	20	16	16	20	16	15
1	2	2	1	1	2	3	1	1	3	2	2	1	1	0	3	4	5	5	5	1	5	5	4	4	2	4	2	1	4	3	3	4	1	3	4	5	4	3	4	5	5	95	20	12	18	14	15	16
1	2	2	1	1	2	3	1	2	3	1	1	0	1	0	3	3	3	4	1	4	4	2	3	4	5	2	4	2	3	3	3	3	1	3	1	1	3	3	2	3	3	73	12	7	10	17	14	13
2	2	2	2	2	3	3	2	1	3	1	1	1	0	0	3	4	3	5	1	4	2	1	4	5	4	2	4	2	5	5	3	5	1	5	3	2	4	4	1	3	4	86	15	7	9	21	15	19
4	2	2	2	2	3	3	3	1	2	1	2	1	0	0	3	5	2	2	1	1	1	1	2	5	5	1	5	1	5	5	1	5	5	5	1	1	5	5	1	1	1	73	10	8	5	17	13	20
2	2	2	2	2	3	3	2	2	1	2	2	1	0	0	2	4	3	5	2	3	3	1	4	4	3	1	4	2	4	5	3	5	3	3	2	2	3	3	2	3	3	80	14	10	10	16	14	16
2	2	2	2	2	2	3	2	3	3	2	2	1	0	0	3	2	1	5	1	5	2	2	2	5	1	1	3	2	3	5	3	5	1	5	1	1	3	2	1	2	3	67	9	6	5	18	13	16
1	2	2	1	1	2	3	2	2	3	2	2	1	0	0	3	2	3	3	2	2	2	2	2	3	3	3	4	3	3	3	3	3	2	3	1	3	3	3	3	3	3	70	13	10	9	15	11	12
1	2	2	1	1	2	3	1	2	3	2	1	0	1	0	1	3	3	3	3	3	3	3	3	3	3	3	3	3	3	3	3	3	3	3	3	2	3	3	2	3	3	76	14	12	11	15	12	12
2	2	2	2	2	3	3	3	3	2	2	2					4	5	3	1	5	5	2	4	5	1	3	4	3	4	5	3	4	1	5	5	3	3	5	1	4	5	93	17	9	16	24	11	16
2	2	2	2	2	3	3	2	1	3	2	2					2	2	3	1	3	2	1	1	4	4	1	4	1	4	3	2	4	3	4	2	1	4	4	1	2	4	67	7	7	7	19	11	16
2	2	2	2	2	3	3	3	3	2	1	2					3	2	4	2	4	2	3	3	4	4	1	4	2	5	5	3	4	3	4	1	1	4	4	2	3	4	81	11	10	7	20	16	17
2	2	2	2	2	2	3	2	1	2	1	1	1	1	0	3	1	2	2	1	4	2	3	3	3	3	1	4	3	2	3	3	3	2	3	3	1	4	2	2	2	2	64	9	8	9	15	11	12
2	2	2	2	2	3	3	3	1	4	1	2					3	2	4	1	5	3	1	2	5	5	1	5	2	5	4	3	4	2	5	2	1	3	4	2	2	3	79	10	7	9	22	14	17
3	2	2	2	2	3	3	3	1	3	2	2	1	0	0	3	3	3	2	1	3	2	3	4	5	1	3	3	2	4	4	2	4	1	3	2	1	2	2	2	1	1	64	13	5	9	12	10	15
2	2	2	2	2	2	3	2	3	2	2	2					4	4	3	2	2	2	3	3	4	3	1	2	3	4	3	3	3	2	2	3	3	3	3	3	4	4	76	14	11	12	13	12	14
2	2	2	2	2	2	3	2	1	2	2	2					1	4	4	4	3	4	4	3	4	2	1	3	5	4	4	2	4	2	3	2	1	2	2	2	2	2	74	8	13	12	13	14	14
2	2	2	2	2	3	3	2	3	2	2	2					3	4	3	3	3	3	1	4	4	2	2	3	3	3	3	4	3	3	2	3	3	3	2	4	4	3	78	16	13	14	13	9	13
2	2	2	2	2	3	3	2	2	2	2	2					5	5	4	2	3	4	1	5	2	1	1	2	2	2	1	2	2	1	2	4	4	2	2	3	4	2	68	17	9	16	11	7	8
2	2	2	2	2	3	3	2	1	4	1	2	1	1	0	3	4	4	5	2	4	4	3	3	4	4	3	4	3	4	4	3	4	3	4	3	2	3	3	4	4	3	91	15	12	15	18	16	15
2	2	2	2	2	3	3	2	3	2	2	2	1	0	0	3	4	4	3	3	3	4	3	3	3	2	2	3	3	3	3	2	5	1	3	2	2	2	3	3	3	2	74	13	10	13	14	11	13
1	2	2	1	1	3	2	1	3	2	2	2					3	4	3	4	3	3	3	3	4	3	3	2	2	3	4	3	3	3	3	3	3	3	3	3	2	3	79	15	11	13	14	13	13
2	2	2	2	2	3	3	2	1	2	2	2					3	4	4	4	4	3	4	2	3	4	3	3	4	3	3	3	4	3	3	2	2	3	4	4	2	3	84	13	13	13	17	15	13
3	2	2	2	2	4	3	3	1	2	1	1	1	0	0	3	3	3	4	2	3	3	3	2	3	4	2	3	3	3	4	2	3	4	4	3	2	3	3	3	2	3	77	11	11	12	16	15	12
3	2	2	2	2	3	3	3	1	2	2	2	1	0	0	3	1	2	4	1	4	2	5	1	5	2	1	5	1	5	5	1	4	1	5	1	1	3	4	1	2	3	70	5	5	6	21	16	17
3	2	2	2	2	3	3	3	3	2	1	1	1	1	0	3	3	2	2	2	3	2	3	2	4	2	2	4	2	4	3	2	2	2	3	2	2	3	3	2	3	3	67	11	9	8	16	10	13
2	2	2	2	2	2	3	2	3	2	1	2					3	4	4	2	3	3	3	3	3	3	3	3	3	3	3	3	3	3	3	3	3	3	3	3	3	3	79	15	11	13	15	13	12
1	2	2	2	2	2	3	1	1	2	1	2					4	4	4	4	1	3	2	2	4	2	3	4	4	4	4	4	4	4	4	4	2	4	4	4	4	4	91	15	16	15	17	12	16
2	1	2	1	1	3	3	2	2	2	2	2					3	3	4	2	5	3	3	1	4	4	2	4	1	4	4	2	4	1	5	2	1	4	3	2	1	3	75	9	5	10	20	15	16
2	2	2	2	2	2	3	2	1	2	1	2					2	3	4	1	4	3	4	3	4	3	3	3	2	4	4	3	4	2	4	1	1	4	3	2	5	3	79	12	10	9	17	15	16
2	2	2	2	2	2	3	2	3	2	2	2					2	3	4	3	3	4	2	3	4	3	2	4	3	4	4	3	4	3	4	1	2	3	4	3	5	3	83	12	14	11	18	13	15
3	2	2	2	2	3	3	3	1	1	1	2	1	0	0	3	2	3	4	2	5	2	4	1	4	4	2	5	2	4	4	3	4	2	5	3	2	2	4	3	2	5	83	10	8	11	24	16	14
4	2	2	2	2	3	3	3	1	2	1	1	0	1	0	3	4	2	3	1	2	2	4	2	4	2	2	4	3	5	2	3	5	1	3	1	1	2	3	2	2	3	68	12	7	7	15	11	16
3	2	2	2	2	3	3	2	1	2	2	2	1	1	0	3	1	3	2	1	5	3	3	2	3	2	1	5	2	2	4	2	3	1	4	2	2	3	4	2	2	2	66	8	6	10	20	11	11
1	2	1	2	2	2	3	1	1	2	2	2	1	0	0	3	3	3	3	2	2	3	2	3	4	4	1	4	3	4	4	3	4	2	4	3	3	3	3	3	3	3	79	13	10	12	16	13	15
2	2	2	2	2	2	2	2	1	2	2	2					3	4	4	3	2	4	2	3	3	3	4	1	4	3	2	4	3	2	2	3	3	2	2	4	3	3	76	17	12	15	10	11	11
2	2	2	2	2	3	3	2	1	2	1	2					3	2	4	3	3	4	3	4	4	4	3	3	4	4	3	4	5	5	3	3	1	2	1	3	3	2	83	15	15	12	12	14	15
3	2	2	2	2	3	3	3	1	1	1	2					2	2	5	1	5	2	4	4	5	5	2	5	1	5	3	3	3	2	4	1	1	2	2	1	3	2	75	12	7	6	18	17	15
1	2	2	1	1	1	2	1	1	1	1	1	1	0	0	3	5	2	3	2	3	2	1	2	4	2	3	5	3	4	4	5	4	3	4	2	1	4	3	2	2	3	78	16	10	8	18	10	16
3	2	2	2	2	2	2	2	1	2	1	2	1	0	0	2	3	3	4	1	5	1	1	2	5	2	1	4	2	4	4	1	4	1	4	2	1	4	2	1	1	2	65	8	5	7	17	11	17
1	2	1	1	1	2	3	1	3	1	2	1	1	0	0	2	3	3	4	3	4	3	3	3	2	2	3	3	3	4	3	4	4	4	4	4	4	4	4	3	3	3	87	17	13	13	18	12	14
2	2	1	2	2	2	3	2	3	1	2	2	1	0	0	2	3	2	2	1	2	2	3	3	3	1	1	4	3	4	4	3	1	4	3	3	4	3	5	2	2	3	71	14	10	9	17	10	11
1	2	1	2	1	2	3	1	1	3	2	1	1	0	0	3	3	3	3	4	3	4	3	2	3	2	3	3	3	3	3	3	3	3	3	3	2	2	3	3	3	3	76	13	13	13	15	11	11
3	2	2	2	2	3	3	3	2	2	2	1	1	0	0	3	3	2	4	1	3	2	3	1	4	4	2	4	3	4	4	3	4	3	4	2	1	4	4	3	3	3	78	10	10	9	18	15	16
4	2	2	2	2	3	3	3	1	2	1	1	0	1	0	3	4	3	3	3	3	3	4	3	3	3	2	3	4	3	3	4	2	3	3	3	3	2	3	3	3	3	79	16	13	12	15	13	10
2	2	2	2	2	3	3	2	1	2	1	2	1	0	0	3	2	2	2	1	2	2	2	2	4	4	2	2	2	4	4	2	2	2	3	3	1	4	4	2	2	2	64	9	7	9	13	12	14
2	2	2	2	2	2	3	2	2	2	1	2					2	2	2	2	4	4	4	4	5	5	5	5	3	5	5	3	5	5	5	5	4	5	5	5	5	5	109	18	15	16	24	16	20
2	2	2	2	2	3	3	2	3	4	2	2					3	4	4	3	2	4	4	3	3	4	3	3	3	4	4	2	4	1	4	3	3	3	3	3	3	3	83	14	10	14	15	16	14
1	2	2	1	1	2	3	1	3	2	2	2					4	4	3	4	3	4	1	4	4	3	2	4	2	4	4	3	4	3	4	2	3	3	4	4	4	4	88	16	13	14	19	11	15
2	2	2	2	1	1	3	2	3	1	1	2	1	1	0	2	2	5	3	4	5	1	1	2	2	3	1	5	1	5	5	5	5	3	5	3	1	5	5	1	2	1	81	11	10	10	21	12	17
3	2	2	2	2	3	3	3	3	3	2	1	1	0	0	3	4	4	5	2	5	3	4	2	4	4	2	3	2	3	4	4	3	3	4	4	4	4	2	3	2	3	87	16	9	14	17	17	14
2	2	2	2	2	2	3	2	1	2	2	2					5	5	4	2	2	4	4	2	3	3	4	3	3	4	4	4	4	4	4	4	4	4	4	3	4	3	94	19	13	16	16	15	15
2	2	2	2	2	3	3	2	1	2	2	2					3	4	4	1	2	4	4	3	4	4	3	4	3	4	4	3	4	3	4	2	2	4	4	2	3	4	86	14	10	12	18	16	16
2	2	2	2	2	3	3	2	1	3	1	2	1	0	0	3	5	5	5	2	5	2	5	5	5	5	5	5	2	2	2	2	2	2	5	2	2	4	4	4	4	4	95	19	10	13	23	17	13
1	2	2	2	2	2	3	2	2	2	2	2					2	2	2	2	2	2	5	5	5	4	2	4	2	5	5	2	5	2	4	1	1	4	3	2	1	5	79	12	7	7	18	16	19
3	2	2	2	2	3	3	3	3	2	1	2	1	0	0	3	2	2	5	2	5	4	5	4	4	5	1	5	3	5	5	3	5	3	5	2	2	5	3	3	3	2	93	12	11	11	20	20	19
2	2	1	2	2	2	3	2	3	2	1	2					3	2	3	2	2	3	1	4	5	2	2	4	2	4	4	4	3	3	3	3	3	3	3	3	3	3	77	16	10	11	15	10	15
2	2	2	1	1	2	3	2	3	4	2	2	0	0	1	1	4	4	4	2	4	4	2	3	5	1	2	4	2	4	5	2	5	1	4	1	1	4	4	3	2	4	81	12	7	12	20	12	18
2	2	2	2	2	3	3	3	1	1	1	2					5	1	5	1	5	2	5	2	5	5	5	5	5	5	5	2	5	3	4	1	1	5	5	1	1	5	94	15	10	5	24	20	20
2	2	2	2	2	3	3	2	3	2	2	2					5	3	5	1	5	2	5	5	5	5	1	5	1	5	5	3	4	1	5	2	2	4	5	1	1	5	91	16	4	8	25	20	18
2	2	2	2	2	3	3	2	1	2	2	2					3	3	4	3	4	3	3	3	4	4	2	4	3	4	4	3	5	3	5	2	1	4	4	2	3	4	87	12	12	10	21	15	17
2	2	2	2	2	3	3	2	1	2	1	2					2	2	2	2	3	2	3	2	4	4	2	4	3	4	3	3	3	3	3	2	3	3	3	3	3	3	74	12	11	9	16	12	14
2	2	2	2	2	3	3	2	2	3	2	2					3	3	5	1	4	2	3	3	5	3	1	3	3	3	4	1	4	2	4	2	3	4	4	2	2	4	78	11	8	9	19	15	16
4	2	2	2	2	4	3	3	1	3	2	2	1	0	0	1	4	4	4	4	3	4	3	3	4	3	4	3	4	4	4	4	4	3	3	2	3	3	3	3	4	3	90	18	15	13	15	14	15
4	2	2	3	2	3	3	3	1	2	2	1	1	0	0	3	3	3	4	2	4	3	4	4	5	4	3	4	3	4	4	2	4	3	4	2	2	3	4	3	3	4	88	14	11	11	20	16	16
3	2	1	2	2	3	3	3	2	2	1	2	1	0	0	3	3	3	3	3	3	3	3	3	3	3	3	3	3	3	3	3	3	3	3	3	3	3	3	3	3	3	78	15	12	12	15	12	12
3	2	2	3	2	3	3	3	3	2	2	2	1	0	0	1	2	2	4	2	4	2	4	4	4	5	1	4	2	3	4	2	4	1	4	3	2	3	4	2	2	3	77	11	7	9	19	17	14
1	2	2	1	1	2	3	2	3	3	2	2					2	4	3	3	3	4	3	3	4	3	3	4	5	2	3	4	3	3	3	3	2	2	3	4	3	3	82	14	14	15	16	12	11
2	2	2	2	2	2	2	1	2	2	1	2					3	4	5	4	4	4	4	4	4	4	4	4	4	3	4	5	3	2	4	1	3	2	5	5	5	5	99	19	15	14	22	17	12
2	2	2	2	2	3	3	2	3	3	2	2					3	3	4	3	3	5	3	3	3	3	3	3	3	3	3	3	3	3	3	3	3	3	3	3	3	3	81	15	12	14	15	13	12
2	2	2	2	2	3	3	2	2	2	2	2					4	4	3	3	3	4	3	3	4	3	2	3	3	3	3	3	3	3	3	3	3	4	3	3	3	3	82	15	12	14	15	12	14
2	2	2	2	2	3	4	2	1	3	2	2					4	5	3	4	2	5	3	5	3	3	3	3	5	4	3	5	4	5	1	5	3	3	3	3	3	3	93	20	17	18	12	12	14
1	2	1	1	1	1	2	1	1	1	2	2	1	0	1	1	4	4	3	3	3	4	3	3	3	3	3	4	4	3	2	2	2	3	3	2	2	3	2	2	2	2	74	14	12	12	14	11	11
3	2	2	2	2	3	3	3	2	2	2	2	1	0	0	1	2	4	1	2	5	3	3	1	5	3	3	5	3	4	4	3	1	3	5	3	2	3	4	1	3	4	80	11	11	11	23	11	13
2	2	1	2	2	2	2	2	1	2	2	2					3	2	2	2	3	4	3	3	4	1	1	4	4	2	3	3	2	4	4	2	2	2	4	1	2	1	68	12	12	9	16	9	10
2	2	2	2	2	3	3	2	3	4	2	2					3	4	3	4	2	4	3	3	2	1	4	3	3	3	3	4	3	3	3	4	3	2	2	4	3	3	79	17	13	16	13	10	10
2	2	2	2	2	1	2	2	1	1	2	2	1	0	0	2	2	2	3	1	3	3	3	2	4	2	2	4	2	3	3	3	2	3	4	2	2	4	4	2	2	3	70	11	8	9	18	11	13
2	2	1	2	2	3	3	2	3	4	2	2	1	0	0	1	1	3	4	2	4	3	3	1	4	3	1	5	2	5	5	2	5	1	5	1	2	4	4	4	2	4	80	7	7	11	22	15	18
2	2	2	2	2	1	3	2	3	3	1	2	1	0	0	3	3	4	4	4	3	3	4	4	4	4	4	5	4	4	4	4	4	4	4	4	4	4	4	4	4	4	102	19	16	15	20	16	16
2	2	2	2	2	3	4	2	2	4	2	2					3	2	4	2	4	2	2	2	4	2	1	4	2	4	4	3	4	2	4	2	2	4	3	2	2	3	73	11	8	8	18	12	16
2	2	2	2	2	2	3	2	1	2	2	1	0	1	0	1	2	4	3	2	4	3	2	3	3	2	3	3	4	3	4	2	4	2	3	4	3	3	3	3	3	3	78	13	11	14	16	11	13
2	2	2	2	2	2	2	2	3	2	1	2	1	1	0	3	2	2	3	2	2	2	2	2	3	2	2	3	3	3	3	3	3	3	3	2	2	3	3	1	2	2	63	11	10	7	13	10	12
3	2	2	2	2	4	3	3	1	2	2	2	1	0	0	3	4	4	3	3	3	4	1	3	3	3	3	2	5	2	3	3	4	4	2	3	3	2	3	3	3	3	79	16	15	14	13	10	11
2	2	1	2	1	3	3	2	1	3	1	1	1	1	0	3	3	5	2	3	2	5	1	2	3	1	1	4	4	2	3	4	4	5	3	3	3	1	3	5	5	4	81	13	17	18	16	7	10
4	2	2	2	2	4	2	3	1	3	2	1	1	0	0	2	3	3	4	3	3	4	4	2	5	4	2	4	3	3	3	4	4	3	4	3	2	4	4	3	2	4	87	13	11	13	19	15	16
1	2	2	2	2	2	2	2	2	1	1	2					1	1	4	1	4	3	1	3	4	3	1	4	1	4	3	1	4	1	4	1	1	3	3	1	1	1	59	7	4	6	16	11	15
2	2	2	2	2	3	3	2	3	3	1	2	1	0	0	3	2	4	5	5	5	5	5	5	5	5	1	5	5	5	5	5	5	5	5	5	1	5	3	5	5	5	116	14	20	19	23	20	20
2	2	2	2	2	2	3	2	1	1	2	2	1	0	0	3	5	5	5	4	2	5	1	5	4	4	5	1	5	1	5	5	5	5	3	5	5	5	2	2	2	2	98	25	16	17	10	15	15
2	2	2	1	1	2	3	1	3	2	1	1	1	1	0	3	2	3	4	3	4	4	4	3	4	3	2	4	4	3	4	3	4	3	4	3	3	4	4	4	4	5	92	13	14	14	21	15	15
2	2	2	2	2	3	3	2	2	2	1	2					3	2	5	1	3	3	2	1	3	3	1	3	3	3	2	2	3	3	3	3	2	2	3	2	2	2	65	9	9	10	14	12	11
2	2	2	2	2	2	3	2	1	2	2	2	0	1	0	1	2	3	3	3	3	3	3	3	3	4	3	3	3	3	3	3	3	3	3	2	3	3	4	2	2	3	76	14	11	10	16	13	12
2	2	1	1	1	3	3	2	3	2	2	1	1	0	0	3	3	3	3	3	3	3	3	3	3	3	3	3	3	3	3	3	3	3	3	3	3	3	3	3	3	3	78	15	12	12	15	12	12
3	2	2	2	2	4	2	3	3	3	2	2					3	4	2	5	5	5	3	1	3	2	2	4	4	3	2	5	3	2	4	2	1	3	5	2	4	5	84	12	15	13	23	9	12
3	2	2	2	2	4	3	3	1	4	2	2	0	0	1	1	2	3	5	2	3	3	4	3	3	4	1	3	3	3	4	2	4	2	3	2	2	3	3	3	4	4	78	10	11	11	16	17	13
1	2	2	1	1	2	3	2	3	2	1	2	1	0	0	2	4	3	4	2	3	2	2	2	4	3	3	4	3	4	4	3	4	2	4	3	2	4	4	2	2	4	81	14	9	10	19	13	16
2	2	2	2	2	3	3	2	1	3	1	2					2	2	5	1	5	2	3	1	5	2	5	5	2	5	5	2	5	1	5	1	1	5	3	3	3	4	83	11	7	8	22	15	20
2	2	2	2	2	2	2	1	1	2	2	2	1	1	0	3	4	4	4	3	4	3	2	4	5	1	4	4	2	4	4	3	5	1	3	1	1	4	2	1	3	3	79	16	9	9	16	11	18
2	2	2	2	2	3	3	2	3	2	1	2					3	3	3	2	3	2	5	1	5	4	1	5	2	4	3	3	5	3	4	3	3	4	4	2	2	3	82	11	9	10	19	15	18
1	2	2	1	1	2	3	2	3	2	2	2					4	4	4	4	4	4	4	3	4	4	3	3	4	4	4	4	4	4	4	4	4	4	4	4	4	4	101	18	16	16	19	16	16
3	2	2	2	2	2	3	3	1	2	1	2	0	1	0	1	4	4	3	3	4	4	4	3	3	3	3	5	4	4	5	3	3	3	5	3	3	3	3	3	4	5	94	16	14	14	22	15	13
2	2	2	1	1	3	3	2	1	3	2	2					1	2	4	1	5	2	5	1	4	5	1	5	1	5	5	1	5	2	5	2	2	5	5	1	1	5	81	6	5	7	25	19	19
1	2	2	2	2	2	3	1	1	2	2	2					3	3	5	3	5	5	1	3	3	1	1	5	5	3	5	5	3	3	4	4	1	5	4	1	5	3	89	13	16	13	21	12	14
3	2	2	2	2	3	3	3	1	3	2	2	1	0	0	3	3	3	3	2	3	3	3	2	3	3	2	3	2	3	2	2	3	3	3	3	3	3	3	2	3	3	71	12	10	11	15	11	12
2	2	1	2	2	2	3	2	1	2	2	2	1	1	0	3	3	3	3	2	4	2	3	3	4	3	3	3	3	4	4	4	3	2	4	4	1	2	3	1	4	3	78	14	11	10	17	13	13
2	2	2	2	2	3	3	2	3	3	1	2					3	3	3	1	1	4	4	4	3	2	4	3	1	4	4	4	4	4	3	4	4	1	4	4	4	4	84	19	10	15	15	13	12
2	2	2	2	2	3	2	2	3	2	2	2					3	3	3	3	3	3	3	3	4	4	3	4	2	4	3	3	4	3	4	3	1	2	4	1	3	4	80	13	11	10	19	13	14
1	2	2	1	1	2	3	1	3	2	2	1	1	0	0	3	3	3	2	2	3	4	4	3	4	4	2	4	2	3	3	2	3	2	3	1	1	3	2	1	2	3	69	11	8	9	15	13	13
3	1	2	2	2	3	2	3	2	2	2	2	1	0	0	1	2	5	4	2	2	3	4	3	2	3	2	3	5	2	4	3	5	2	3	4	3	2	2	4	5	2	81	13	14	16	12	15	11
2	2	2	2	2	2	3	2	1	2	2	1	1	0	0	3	3	3	3	3	5	3	3	3	3	4	4	5	3	3	3	3	4	3	3	3	3	3	2	2	2	3	82	16	11	11	18	13	13
2	2	2	1	1	3	3	2	3	3	1	2					2	3	3	2	3	3	2	3	3	2	3	4	2	3	2	2	3	2	3	3	3	3	2	3	2	3	69	13	8	12	15	9	12
3	2	2	2	2	3	3	3	1	2	1	2	1	0	0	2	2	2	2	1	2	2	1	2	5	1	2	5	4	4	4	4	4	4	4	4	2	2	4	2	2	2	73	12	11	10	17	8	15
2	2	2	2	2	2	3	2	1	1	2	2					2	2	3	3	3	4	2	3	4	3	3	3	4	3	3	3	3	3	3	3	2	2	3	2	2	3	74	13	12	11	15	11	12
1	2	2	1	1	2	3	1	3	1	2	2					1	3	1	1	4	2	1	1	3	1	1	4	1	5	5	1	4	1	5	4	1	5	3	1	4	5	68	5	7	10	21	8	17
4	2	2	2	2	3	2	3	1	2	2	2					1	3	5	2	5	3	4	3	3	4	3	5	4	2	5	3	4	3	5	2	3	4	4	1	3	4	88	13	12	9	23	18	13
1	2	2	1	1	2	3	1	3	2	1	2					3	3	3	2	3	4	3	3	3	3	4	3	3	3	3	4	3	2	3	3	3	3	3	3	3	3	79	17	10	13	15	12	12
2	2	2	2	2	3	3	2	3	2	1	2					1	5	5	1	3	2	5	1	3	5	1	5	3	4	5	4	4	1	5	2	1	3	5	1	3	5	83	8	8	10	23	20	14
2	2	2	2	2	3	3	2	3	2	1	2	1	1	0	3	3	4	4	3	5	3	3	3	5	5	2	5	3	4	3	3	4	3	4	3	2	3	3	2	2	4	88	13	11	12	21	15	16
1	2	2	2	2	2	3	2	1	2	1	1	0	1	0	3	3	5	4	3	3	3	4	4	4	4	3	3	5	4	4	5	3	3	3	3	3	3	3	3	3	3	91	18	14	14	15	16	14
1	1	2	1	1	2	3	1	2	4	2	1	0	1	0	3	4	4	4	4	4	4	4	3	3	4	2	3	4	4	3	4	4	4	4	3	4	3	2	2	2	3	89	17	14	13	16	15	14
1	2	1	1	1	2	2	1	1	2	1	1	1	1	0	3	4	5	3	5	3	5	3	4	4	2	5	5	3	5	5	5	5	5	3	5	5	2	5	3	5	5	109	23	18	18	21	13	16
1	2	2	2	1	2	3	2	3	3	1	1	0	1	0	3	1	1	1	1	4	1	3	1	3	3	1	5	3	3	4	2	4	3	4	3	1	3	5	3	1	3	67	6	8	8	21	11	13
2	2	2	2	2	2	3	2	3	4	2	2					4	4	3	3	2	3	3	3	3	3	3	3	4	3	3	3	4	3	4	2	4	2	4	2	4	2	81	17	14	11	15	12	12
3	2	2	2	2	3	3	3	1	2	2	1	0	0	1	1	3	3	3	3	3	3	3	3	4	3	3	4	3	3	3	3	3	3	3	3	3	3	3	3	3	3	80	15	12	12	16	12	13
1	2	1	1	1	2	4	1	3	4	1	1	1	1	0	3	2	4	4	2	2	4	4	2	2	4	1	1	4	2	4	2	3	2	4	2	1	2	4	2	2	4	70	8	10	12	15	16	9
3	2	2	2	2	2	3	2	3	2	1	2					3	4	4	3	4	3	3	3	3	4	2	4	3	4	5	3	4	3	4	2	3	4	4	2	2	4	87	14	11	11	20	16	15
1	2	2	2	1	2	3	2	3	3	1	1	0	1	0	3	4	3	3	3	3	3	3	3	3	3	3	3	3	3	3	3	4	3	3	3	3	3	3	3	3	3	80	16	12	12	15	12	13
2	2	2	2	2	2	3	2	3	4	2	2	1	0	0	3	3	4	4	1	4	2	1	1	3	3	2	4	3	4	4	3	4	1	3	3	1	2	3	1	1	3	68	10	6	10	17	12	13
2	2	2	2	2	3	3	2	1	2	2	2					3	3	3	3	3	3	3	3	3	3	3	3	3	3	3	3	3	3	3	3	3	3	3	3	3	3	78	15	12	12	15	12	12
2	2	2	3	1	3	3	2	3	3	2	1	1	1	0	3	5	4	4	4	4	4	4	4	4	4	4	4	4	4	4	4	4	4	4	4	3	3	3	3	3	3	99	20	15	15	18	16	15
2	2	1	2	2	2	3	2	3	3	1	2	1	1	0	3	2	2	2	2	5	2	3	3	5	5	2	5	1	5	5	3	5	1	5	1	1	1	5	1	1	5	78	11	5	6	25	15	16
2	2	2	2	2	3	2	2	1	2	1	2					4	4	4	4	4	4	4	4	4	4	4	4	4	4	4	4	4	4	4	4	4	4	4	4	4	4	104	20	16	16	20	16	16
2	1	2	2	1	3	3	2	3	4	2	2	0	1	0	1	4	3	5	1	4	3	3	2	4	4	3	4	2	4	4	2	4	2	4	2	2	4	3	2	1	4	80	13	6	10	19	16	16
2	2	2	2	2	3	3	2	1	2	2	2					2	3	4	1	3	3	4	5	5	4	4	4	2	5	5	4	4	3	2	1	1	2	5	1	1	2	80	16	7	8	16	17	16
2	2	2	1	1	2	3	2	3	2	1	1	1	0	0	3	3	4	3	3	3	4	3	3	4	2	3	4	4	3	2	2	4	3	4	2	1	3	3	3	4	4	81	12	14	13	18	10	14
4	2	1	3	2	4	3	3	1	4	1	1	1	1	0	3	1	2	2	2	3	2	1	1	5	5	4	5	3	4	4	1	5	1	5	1	1	5	4	2	4	5	78	8	10	7	22	12	19
2	2	1	2	2	3	3	2	1	3	1	2	1	1	0	3	3	4	4	3	3	3	3	3	4	3	3	3	3	3	3	3	3	3	3	3	3	3	3	3	3	3	81	15	12	13	15	13	13
3	2	1	2	2	4	2	3	1	2	1	2					2	3	2	1	5	1	2	1	5	2	4	5	1	5	1	1	5	1	5	1	1	5	1	1	1	1	63	9	4	6	17	7	20
4	2	2	2	2	3	2	3	1	2	2	1	0	1	0	3	3	3	5	3	4	3	3	3	4	5	1	5	1	5	4	2	3	1	5	1	1	4	2	2	1	2	76	10	6	9	18	17	16
1	2	2	1	1	2	3	2	2	2	2	2					3	3	4	3	3	3	3	3	3	3	3	3	3	3	3	3	3	3	3	3	3	3	3	3	3	3	79	15	12	12	15	13	12
1	2	2	2	2	2	3	1	1	2	2	2	1	0	0	1	2	4	5	3	3	1	1	1	4	4	4	4	4	4	4	2	4	4	4	4	1	4	4	2	4	4	85	10	15	11	19	14	16
2	2	1	2	2	3	3	2	3	2	1	2	1	0	0	3	3	1	5	1	1	4	4	3	4	1	1	3	3	3	3	4	3	3	2	1	1	2	2	2	2	3	65	12	9	8	11	13	12
4	2	2	2	2	3	2	3	1	2	1	2					3	3	4	3	2	4	2	4	4	4	3	2	3	4	4	4	4	4	3	3	2	4	2	3	4	3	85	16	14	13	12	14	16
1	2	1	1	2	2	3	1	3	2	1	1	0	0	1	3	3	4	3	3	4	4	3	3	4	3	2	4	3	3	3	4	3	3	4	3	3	3	3	3	3	3	84	15	12	14	18	12	13
2	2	2	2	2	3	3	2	1	3	2	2					2	3	4	1	4	2	1	1	4	4	1	4	1	4	4	2	4	1	4	3	1	4	4	2	1	5	71	7	4	10	21	13	16
2	2	2	1	1	2	3	2	3	2	2	1	1	0	0	3	3	3	4	1	3	4	3	4	5	3	2	3	5	5	3	5	4	1	3	2	1	4	3	1	3	3	81	15	10	10	15	13	18
2	2	2	2	2	3	3	2	1	2	1	2	1	0	0	3	4	3	5	3	4	4	3	4	3	4	2	5	2	5	4	3	5	2	5	2	2	5	3	3	2	3	90	15	9	12	20	16	18
2	2	2	1	1	3	4	2	3	4	1	2	0	1	0	3	2	2	4	1	3	2	4	2	4	4	2	4	2	4	4	2	5	1	4	2	2	5	5	2	2	4	78	10	6	8	20	16	18
2	2	2	2	2	2	3	2	2	2	2	2					4	4	3	2	4	3	3	2	4	3	3	4	3	3	3	3	3	4	4	1	1	3	2	3	3	3	78	13	12	11	17	12	13
2	2	2	2	2	3	3	2	3	4	2	2					3	5	3	3	1	5	3	5	5	3	3	3	5	3	4	5	3	4	3	3	3	3	3	5	4	4	94	19	16	18	14	13	14
1	2	2	2	2	2	3	2	1	2	2	2	1	0	0	1	3	4	3	3	2	4	4	3	3	3	3	3	4	4	4	4	4	4	3	4	3	3	3	4	4	4	90	16	15	16	15	14	14
